# Supplementary material for: Heterodinuclear Co(III)Na(I) Catalysts for the Ring-Opening Copolymerization of Propene Oxide and Carbon Dioxide
Source: Macromolecules. 2025 Jul 4;58(14):7150–60. doi: 10.1021/acs.macromol.5c01529 (PMC12288079; doi:10.1021/acs.macromol.5c01529)
Supplement: Supplementary file 2 [file ma5c01529_si_002.cif]

data_002ff23_autored-ff
_audit_creation_date               2025-03-07
_audit_creation_method
;
Olex2 1.5
(compiled 2025.02.27 svn.r83f5de26 for OlexSys, GUI svn.r7172)
;
_shelx_SHELXL_version_number       '2019/3'
_audit_contact_author_address      ?
_audit_contact_author_email        ?
_audit_contact_author_name         ''
_audit_contact_author_phone        ?
_publ_contact_author_id_orcid      ?
_publ_section_references
;
Bourhis, L.J., Dolomanov, O.V., Gildea, R.J., Howard, J.A.K., Puschmann, H.
 (2015). Acta Cryst. A71, 59-75.

Dolomanov, O.V., Bourhis, L.J., Gildea, R.J, Howard, J.A.K. & Puschmann, H.
 (2009), J. Appl. Cryst. 42, 339-341.

Sheldrick, G.M. (2015). Acta Cryst. C71, 3-8.
;
_chemical_name_common              ?
_chemical_name_systematic          ?
_chemical_formula_moiety           'C24 H26 Co N2 Na O9, 1.5[C6H14]'
_chemical_formula_sum              'C33 H47 Co N2 Na O9'
_chemical_formula_weight           697.64
_chemical_melting_point            ?
_chemical_oxdiff_formula           'C24 H26 Co1 N2 Na1 O9'
loop_
  _atom_type_symbol
  _atom_type_description
  _atom_type_scat_dispersion_real
  _atom_type_scat_dispersion_imag
  _atom_type_scat_source
 'C' 'C' 0.0181 0.0091 'International Tables Vol C Tables 4.2.6.8 and 6.1.1.4'
 'H' 'H' 0.0000 0.0000 'International Tables Vol C Tables 4.2.6.8 and 6.1.1.4'
 'Co' 'Co' -2.3653 3.6143
 'International Tables Vol C Tables 4.2.6.8 and 6.1.1.4'
 'N' 'N' 0.0311 0.0180 'International Tables Vol C Tables 4.2.6.8 and 6.1.1.4'
 'Na' 'Na' 0.1353 0.1239 'International Tables Vol C Tables 4.2.6.8 and 6.1.1.4'
 'O' 'O' 0.0492 0.0322 'International Tables Vol C Tables 4.2.6.8 and 6.1.1.4'

_shelx_space_group_comment
;
The symmetry employed for this shelxl refinement is uniquely defined
by the following loop, which should always be used as a source of
symmetry information in preference to the above space-group names.
They are only intended as comments.
;
_space_group_crystal_system        monoclinic
_space_group_IT_number             14
_space_group_name_H-M_alt          'P 1 21/c 1'
_space_group_name_Hall             '-P 2ybc'
loop_
  _space_group_symop_operation_xyz
 'x, y, z'
 '-x, y+1/2, -z+1/2'
 '-x, -y, -z'
 'x, -y-1/2, z-1/2'

_cell_length_a                     10.9632(3)
_cell_length_b                     17.9328(5)
_cell_length_c                     16.3288(4)
_cell_angle_alpha                  90
_cell_angle_beta                   108.259(3)
_cell_angle_gamma                  90
_cell_volume                       3048.62(15)
_cell_formula_units_Z              4
_cell_measurement_reflns_used      7493
_cell_measurement_temperature      150.01(10)
_cell_measurement_theta_max        76.2250
_cell_measurement_theta_min        3.6990
_shelx_estimated_absorpt_T_max     0.905
_shelx_estimated_absorpt_T_min     0.431
_exptl_absorpt_coefficient_mu      5.067
_exptl_absorpt_correction_T_max    1.00000
_exptl_absorpt_correction_T_min    0.63620
_exptl_absorpt_correction_type     multi-scan
_exptl_absorpt_process_details
;
CrysAlisPro 1.171.42.72a (Rigaku Oxford Diffraction, 2022)
Empirical absorption correction using spherical harmonics,
implemented in SCALE3 ABSPACK scaling algorithm.
;
_exptl_absorpt_special_details     ?
_exptl_crystal_colour              'clear dark brown'
_exptl_crystal_colour_lustre       clear
_exptl_crystal_colour_modifier     dark
_exptl_crystal_colour_primary      brown
_exptl_crystal_density_diffrn      1.520
_exptl_crystal_density_meas        ?
_exptl_crystal_density_method      ?
_exptl_crystal_description         block
_exptl_crystal_F_000               1476
_exptl_crystal_size_max            0.2
_exptl_crystal_size_mid            0.04
_exptl_crystal_size_min            0.02
_exptl_transmission_factor_max     ?
_exptl_transmission_factor_min     ?
_diffrn_reflns_av_R_equivalents    0.0691
_diffrn_reflns_av_unetI/netI       0.0482
_diffrn_reflns_Laue_measured_fraction_full  0.998
_diffrn_reflns_Laue_measured_fraction_max  0.989
_diffrn_reflns_limit_h_max         10
_diffrn_reflns_limit_h_min         -13
_diffrn_reflns_limit_k_max         22
_diffrn_reflns_limit_k_min         -22
_diffrn_reflns_limit_l_max         20
_diffrn_reflns_limit_l_min         -20
_diffrn_reflns_number              34977
_diffrn_reflns_point_group_measured_fraction_full  0.998
_diffrn_reflns_point_group_measured_fraction_max  0.989
_diffrn_reflns_theta_full          67.684
_diffrn_reflns_theta_max           76.475
_diffrn_reflns_theta_min           3.768
_diffrn_ambient_temperature        150.15
_diffrn_detector_area_resol_mean   10.5035
_diffrn_detector_type              Atlas
_diffrn_measured_fraction_theta_full  0.998
_diffrn_measured_fraction_theta_max  0.989
_diffrn_measurement_details
;
List of Runs (angles in degrees, time in seconds):

  # Type    Start    End  Width  t~exp~   \w     \q     \k     \f   Frames
--------------------------------------------------------------------------
  1  \w    -97.00 -19.00   1.00    1.50    --  -41.52 -37.00   0.00   78
  2  \w    -15.00  21.00   1.00    1.50    --  -41.52  37.00 120.00   36
  3  \w    -43.00  25.00   1.00    1.50    --  -41.52  57.00 -30.00   68
  4  \w     42.00  94.00   1.00    1.50    --   41.52-125.00  60.00   52
  5  \w     40.00  65.00   1.00   10.00    --  111.00 -45.00-120.00   25
  6  \w     79.00 108.00   1.00   10.00    --  111.00-111.00 -90.00   29
  7  \w     60.00  93.00   1.00   10.00    --  111.00 -61.00   0.00   33
  8  \w    110.00 137.00   1.00   10.00    --  111.00 178.00  30.00   27
  9  \w     40.00  76.00   1.00   10.00    --  111.00-111.00  30.00   36
 10  \w     43.00  72.00   1.00   10.00    --  111.00 -45.00 -30.00   29
 11  \w     67.00 104.00   1.00   10.00    --  111.00  15.00  90.00   37
 12  \w    130.00 177.00   1.00   10.00    --  111.00  15.00  90.00   47
 13  \w     80.00 106.00   1.00   10.00    --  111.00 178.00  30.00   26
 14  \w     42.00  67.00   1.00   10.00    --  111.00 -45.00   0.00   25
 15  \w     73.00 109.00   1.00   10.00    --  111.00-111.00-150.00   36
 16  \w     50.00  76.00   1.00   10.00    --  111.00-111.00 150.00   26
 17  \w    107.00 171.00   1.00   10.00    --  111.00  77.00-150.00   64
 18  \w     30.00  56.00   1.00   10.00    --  111.00 -94.00 120.00   26
 19  \w     74.00 106.00   1.00   10.00    --  111.00 -94.00 120.00   32
 20  \w    141.00 178.00   1.00   10.00    --  111.00  30.00 150.00   37
 21  \w     74.00 109.00   1.00   10.00    --  111.00-111.00-120.00   35
 22  \w     39.00  70.00   1.00   10.00    --  111.00-111.00  90.00   31
 23  \w     79.00 109.00   1.00   10.00    --  111.00-111.00  90.00   30
 24  \w    105.00 175.00   1.00   10.00    --  111.00 111.00  90.00   70
 25  \w    -90.00  -7.00   1.00    1.50    --  -41.52 -19.00  90.00   83
 26  \w    -84.00  -6.00   1.00    1.50    --  -41.52 125.00-180.00   78
 27  \w     10.00  36.00   1.00    1.50    --  -41.52  19.00 -90.00   26
 28  \w     44.00  70.00   1.00    1.50    --   41.52-125.00-180.00   26
 29  \w    122.00 175.00   1.00   10.00    --  111.00  30.00 120.00   53
 30  \w     79.00 109.00   1.00   10.00    --  111.00-111.00   0.00   30
 31  \w     41.00  70.00   1.00   10.00    --  111.00 -45.00-180.00   29
 32  \w     40.00  66.00   1.00   10.00    --  111.00-111.00 150.00   26
 33  \w     40.00  65.00   1.00   10.00    --  111.00 -45.00 -90.00   25
 34  \w     67.00  98.00   1.00   10.00    --  111.00  15.00-150.00   31
 35  \w    115.00 172.00   1.00   10.00    --  111.00  15.00-150.00   57
 36  \w     71.00  97.00   1.00   10.00    --  111.00-111.00  60.00   26
 37  \w     63.00  88.00   1.00   10.00    --  111.00 -61.00-150.00   25
 38  \w    109.00 144.00   1.00   10.00    --  111.00 111.00-150.00   35
 39  \w     40.00  65.00   1.00   10.00    --  111.00 -45.00 -60.00   25
 40  \w     82.00 108.00   1.00   10.00    --  111.00 -77.00 -90.00   26
 41  \w    148.00 178.00   1.00   10.00    --  111.00 111.00-150.00   30
 42  \w     88.00 151.00   1.00   10.00    --  111.00  45.00 -90.00   63
 43  \w    143.00 169.00   1.00   10.00    --  111.00 111.00 -30.00   26
 44  \w     44.00  70.00   1.00   10.00    --  111.00 -45.00 120.00   26
 45  \w     77.00 105.00   1.00   10.00    --  111.00-111.00 150.00   28
 46  \w     49.00  87.00   1.00   10.00    --  111.00-111.00-180.00   38
 47  \w     74.00 109.00   1.00   10.00    --  111.00-111.00  30.00   35
 48  \w    108.00 170.00   1.00   10.00    --  111.00 111.00 -60.00   62
 49  \w     31.00  71.00   1.00   10.00    --  111.00 -94.00-120.00   40
 50  \w     63.00  89.00   1.00   10.00    --  111.00-111.00 -60.00   26
 51  \w     44.00  71.00   1.00   10.00    --  111.00 -45.00 150.00   27
;
_diffrn_measurement_device         'four-circle diffractometer'
_diffrn_measurement_device_type    'SuperNova, Dual, Cu at home/near, Atlas'
_diffrn_measurement_method         '\w scans'
_diffrn_radiation_type             CuK\a
_diffrn_radiation_wavelength       1.54184
_diffrn_source                     ?
_reflns_Friedel_coverage           0.000
_reflns_Friedel_fraction_full      .
_reflns_Friedel_fraction_max       .
_reflns_number_gt                  4955
_reflns_number_total               6352
_reflns_special_details
;
 Reflections were merged by SHELXL according to the crystal
 class for the calculation of statistics and refinement.
 
 Structure factors included contributions from the .fab file.
 
 _reflns_Friedel_fraction is defined as the number of unique
 Friedel pairs measured divided by the number that would be
 possible theoretically, ignoring centric projections and
 systematic absences.
;
_reflns_threshold_expression       'I > 2\s(I)'
_computing_cell_refinement         'CrysAlisPro 1.171.42.72a (Rigaku OD, 2022)'
_computing_data_collection         'CrysAlisPro 1.171.42.72a (Rigaku OD, 2022)'
_computing_data_reduction          'CrysAlisPro 1.171.42.72a (Rigaku OD, 2022)'
_computing_molecular_graphics      'Olex2 1.5 (Dolomanov et al., 2009)'
_computing_publication_material    'Olex2 1.5 (Dolomanov et al., 2009)'
_computing_structure_refinement    'SHELXL 2019/3 (Sheldrick, 2015)'
_computing_structure_solution      'olex2.solve 1.5 (Bourhis et al., 2015)'
_refine_diff_density_max           0.453
_refine_diff_density_min           -0.433
_refine_diff_density_rms           0.090
_refine_ls_extinction_coef         .
_refine_ls_extinction_method       none
_refine_ls_goodness_of_fit_ref     1.042
_refine_ls_hydrogen_treatment      constr
_refine_ls_matrix_type             full
_refine_ls_number_parameters       336
_refine_ls_number_reflns           6352
_refine_ls_number_restraints       0
_refine_ls_R_factor_all            0.0795
_refine_ls_R_factor_gt             0.0628
_refine_ls_restrained_S_all        1.042
_refine_ls_shift/su_max            0.000
_refine_ls_shift/su_mean           0.000
_refine_ls_structure_factor_coef   Fsqd
_refine_ls_weighting_details      
 'w=1/[\s^2^(Fo^2^)+(0.1094P)^2^+2.7522P] where P=(Fo^2^+2Fc^2^)/3'
_refine_ls_weighting_scheme        calc
_refine_ls_wR_factor_gt            0.1805
_refine_ls_wR_factor_ref           0.1950
_refine_special_details            ?
_olex2_refinement_description
;
1. Fixed Uiso
 At 1.2 times of:
  All C(H) groups, All C(H,H) groups
 At 1.5 times of:
  All C(H,H,H) groups
2.a Secondary CH2 refined with riding coordinates:
 C24(H24A,H24B), C23(H23A,H23B), C13(H13A,H13B), C12(H12A,H12B), C15(H15A,
 H15B), C14(H14A,H14B)
2.b Aromatic/amide H refined with riding coordinates:
 C7(H7), C5(H5), C22(H22), C19(H19), C17(H17), C9(H9), C8(H8), C18(H18)
2.c Idealised Me refined as rotating group:
 C2(H2A,H2B,H2C), C4(H4A,H4B,H4C)
;
_atom_sites_solution_hydrogens     geom
_atom_sites_solution_primary       iterative
_atom_sites_solution_secondary     ?
loop_
  _atom_site_label
  _atom_site_type_symbol
  _atom_site_fract_x
  _atom_site_fract_y
  _atom_site_fract_z
  _atom_site_U_iso_or_equiv
  _atom_site_adp_type
  _atom_site_occupancy
  _atom_site_site_symmetry_order
  _atom_site_calc_flag
  _atom_site_refinement_flags_posn
  _atom_site_refinement_flags_adp
  _atom_site_refinement_flags_occupancy
  _atom_site_disorder_assembly
  _atom_site_disorder_group
 Co1 Co 0.48720(6) 0.73039(3) 0.44154(3) 0.03213(16) Uani 1 1 d . . . . .
 Na1 Na 0.59090(15) 0.79172(10) 0.77532(9) 0.0411(3) Uani 1 1 d . . . . .
 O5 O 0.5917(2) 0.66083(15) 0.40748(15) 0.0352(5) Uani 1 1 d . . . . .
 O6 O 0.3314(3) 0.68682(17) 0.36620(18) 0.0406(6) Uani 1 1 d . . . . .
 O8 O 0.6433(3) 0.77263(17) 0.51394(17) 0.0411(6) Uani 1 1 d . . . . .
 O1 O 0.5082(3) 0.79203(16) 0.35319(16) 0.0403(6) Uani 1 1 d . . . . .
 O2 O 0.6135(3) 0.86381(19) 0.25012(18) 0.0503(7) Uani 1 1 d . . . . .
 O9 O 0.5992(3) 0.79433(19) 0.63683(17) 0.0467(7) Uani 1 1 d . . . . .
 O7 O 0.3791(3) 0.6691(2) 0.24264(18) 0.0504(7) Uani 1 1 d . . . . .
 O4 O 0.7730(3) 0.5921(2) 0.35668(18) 0.0483(7) Uani 1 1 d . . . . .
 O3 O 0.8124(3) 0.7523(2) 0.3373(2) 0.0552(8) Uani 1 1 d . . . . .
 N2 N 0.4626(3) 0.66958(19) 0.52924(19) 0.0362(6) Uani 1 1 d . . . . .
 N1 N 0.3834(3) 0.8000(2) 0.4751(2) 0.0406(7) Uani 1 1 d . . . . .
 C11 C 0.6455(3) 0.6029(2) 0.4518(2) 0.0347(7) Uani 1 1 d . . . . .
 C1 C 0.3075(4) 0.6657(2) 0.2881(3) 0.0409(8) Uani 1 1 d . . . . .
 C21 C 0.5002(4) 0.8649(2) 0.3535(2) 0.0413(8) Uani 1 1 d . . . . .
 C6 C 0.6155(3) 0.5732(2) 0.5242(2) 0.0357(7) Uani 1 1 d . . . . .
 C7 C 0.6766(4) 0.5090(3) 0.5663(3) 0.0463(9) Uani 1 1 d . . . . .
 H7 H 0.654218 0.489853 0.613981 0.056 Uiso 1 1 calc R U . . .
 C5 C 0.5191(4) 0.6076(2) 0.5551(2) 0.0378(8) Uani 1 1 d . . . . .
 H5 H 0.495549 0.581762 0.598682 0.045 Uiso 1 1 calc R U . . .
 C20 C 0.4387(5) 0.9063(3) 0.4027(3) 0.0491(10) Uani 1 1 d . . . . .
 C16 C 0.5556(5) 0.9055(3) 0.2990(3) 0.0496(10) Uani 1 1 d . . . . .
 C10 C 0.7413(4) 0.5648(3) 0.4273(2) 0.0427(9) Uani 1 1 d . . . . .
 C3 C 0.6700(4) 0.7948(3) 0.5916(2) 0.0431(9) Uani 1 1 d . . . . .
 C22 C 0.3763(5) 0.8695(3) 0.4576(3) 0.0480(10) Uani 1 1 d . . . . .
 H22 H 0.326023 0.899515 0.482630 0.058 Uiso 1 1 calc R U . . .
 C19 C 0.4323(6) 0.9851(3) 0.3953(3) 0.0618(13) Uani 1 1 d . . . . .
 H19 H 0.390813 1.012529 0.428681 0.074 Uiso 1 1 calc R U . . .
 C17 C 0.5467(6) 0.9820(3) 0.2933(3) 0.0618(13) Uani 1 1 d . . . . .
 H17 H 0.583741 1.007690 0.256064 0.074 Uiso 1 1 calc R U . . .
 C24 C 0.3696(5) 0.6974(3) 0.5700(3) 0.0508(10) Uani 1 1 d . . . . .
 H24A H 0.414063 0.708385 0.631602 0.061 Uiso 1 1 calc R U . . .
 H24B H 0.303617 0.658890 0.566722 0.061 Uiso 1 1 calc R U . . .
 C9 C 0.8016(5) 0.5021(3) 0.4700(3) 0.0559(11) Uani 1 1 d . . . . .
 H9 H 0.866170 0.478207 0.451991 0.067 Uiso 1 1 calc R U . . .
 C8 C 0.7682(5) 0.4734(3) 0.5399(3) 0.0585(12) Uani 1 1 d . . . . .
 H8 H 0.808702 0.429658 0.568643 0.070 Uiso 1 1 calc R U . . .
 C23 C 0.3063(5) 0.7674(3) 0.5247(3) 0.0562(12) Uani 1 1 d . . . . .
 H23A H 0.219501 0.755323 0.485500 0.067 Uiso 1 1 calc R U . . .
 H23B H 0.296918 0.803966 0.567732 0.067 Uiso 1 1 calc R U . . .
 C13 C 0.8843(4) 0.7098(4) 0.4096(3) 0.0599(13) Uani 1 1 d . . . . .
 H13A H 0.841453 0.710389 0.454708 0.072 Uiso 1 1 calc R U . . .
 H13B H 0.971402 0.731188 0.434226 0.072 Uiso 1 1 calc R U . . .
 C12 C 0.8931(4) 0.6321(4) 0.3804(3) 0.0621(14) Uani 1 1 d . . . . .
 H12A H 0.925356 0.633285 0.330175 0.074 Uiso 1 1 calc R U . . .
 H12B H 0.956611 0.604496 0.427214 0.074 Uiso 1 1 calc R U . . .
 C15 C 0.7495(5) 0.8720(3) 0.2746(4) 0.0644(14) Uani 1 1 d . . . . .
 H15A H 0.772031 0.925506 0.282573 0.077 Uiso 1 1 calc R U . . .
 H15B H 0.780706 0.852631 0.227924 0.077 Uiso 1 1 calc R U . . .
 C2 C 0.1754(4) 0.6309(3) 0.2488(3) 0.0591(12) Uani 1 1 d . . . . .
 H2A H 0.180158 0.577224 0.260790 0.089 Uiso 1 1 calc R U . . .
 H2B H 0.146505 0.638942 0.186253 0.089 Uiso 1 1 calc R U . . .
 H2C H 0.114332 0.654048 0.273874 0.089 Uiso 1 1 calc R U . . .
 C18 C 0.4843(6) 1.0224(3) 0.3415(4) 0.0685(15) Uani 1 1 d . . . . .
 H18 H 0.478150 1.075177 0.336825 0.082 Uiso 1 1 calc R U . . .
 C14 C 0.8145(5) 0.8306(3) 0.3567(4) 0.0657(14) Uani 1 1 d . . . . .
 H14A H 0.904257 0.847928 0.381502 0.079 Uiso 1 1 calc R U . . .
 H14B H 0.768921 0.839850 0.399347 0.079 Uiso 1 1 calc R U . . .
 C4 C 0.8044(5) 0.8254(4) 0.6288(3) 0.0687(15) Uani 1 1 d . . . . .
 H4A H 0.852280 0.795027 0.678344 0.103 Uiso 1 1 calc R U . . .
 H4B H 0.800154 0.876988 0.647415 0.103 Uiso 1 1 calc R U . . .
 H4C H 0.847851 0.823945 0.584737 0.103 Uiso 1 1 calc R U . . .

loop_
  _atom_site_aniso_label
  _atom_site_aniso_U_11
  _atom_site_aniso_U_22
  _atom_site_aniso_U_33
  _atom_site_aniso_U_23
  _atom_site_aniso_U_13
  _atom_site_aniso_U_12
 Co1 0.0403(3) 0.0378(3) 0.0228(3) 0.0020(2) 0.0164(2) -0.0004(2)
 Na1 0.0485(8) 0.0556(9) 0.0227(6) 0.0007(6) 0.0164(6) 0.0067(7)
 O5 0.0426(13) 0.0422(14) 0.0253(11) 0.0036(10) 0.0172(10) 0.0024(11)
 O6 0.0404(13) 0.0496(16) 0.0354(13) 0.0040(11) 0.0169(11) -0.0006(12)
 O8 0.0476(14) 0.0555(17) 0.0261(12) -0.0019(11) 0.0202(11) -0.0091(12)
 O1 0.0624(17) 0.0376(14) 0.0264(12) 0.0011(10) 0.0218(12) -0.0062(12)
 O2 0.0670(18) 0.0574(18) 0.0306(13) 0.0004(12) 0.0209(13) -0.0192(15)
 O9 0.0580(16) 0.0600(18) 0.0277(13) -0.0010(12) 0.0213(12) 0.0025(14)
 O7 0.0554(17) 0.064(2) 0.0326(14) -0.0082(13) 0.0154(12) -0.0119(14)
 O4 0.0437(14) 0.075(2) 0.0335(13) 0.0033(13) 0.0228(12) 0.0075(14)
 O3 0.0525(17) 0.075(2) 0.0379(15) 0.0113(15) 0.0145(13) -0.0133(16)
 N2 0.0429(16) 0.0437(17) 0.0273(14) 0.0041(12) 0.0186(12) -0.0014(13)
 N1 0.0493(17) 0.0477(18) 0.0294(15) 0.0045(13) 0.0190(13) 0.0081(15)
 C11 0.0355(16) 0.046(2) 0.0231(15) 0.0017(14) 0.0099(13) -0.0026(14)
 C1 0.0421(19) 0.046(2) 0.0331(18) 0.0057(15) 0.0098(15) -0.0021(16)
 C21 0.052(2) 0.046(2) 0.0231(15) 0.0012(14) 0.0068(15) -0.0061(17)
 C6 0.0351(16) 0.045(2) 0.0294(16) 0.0065(14) 0.0127(13) 0.0000(14)
 C7 0.0410(19) 0.059(3) 0.040(2) 0.0152(18) 0.0135(16) 0.0037(18)
 C5 0.0425(18) 0.045(2) 0.0277(16) 0.0070(14) 0.0135(14) -0.0041(15)
 C20 0.069(3) 0.042(2) 0.0316(18) 0.0045(16) 0.0095(18) 0.0057(19)
 C16 0.067(3) 0.049(2) 0.0273(17) 0.0034(16) 0.0065(17) -0.013(2)
 C10 0.0414(19) 0.060(2) 0.0299(17) 0.0048(16) 0.0159(15) 0.0081(17)
 C3 0.054(2) 0.050(2) 0.0273(17) -0.0012(15) 0.0149(16) -0.0085(18)
 C22 0.062(2) 0.051(2) 0.0325(18) -0.0015(16) 0.0177(18) 0.013(2)
 C19 0.094(4) 0.045(2) 0.041(2) 0.0020(19) 0.013(2) 0.008(2)
 C17 0.085(3) 0.052(3) 0.043(2) 0.011(2) 0.014(2) -0.013(2)
 C24 0.063(3) 0.052(2) 0.055(3) 0.008(2) 0.043(2) 0.005(2)
 C9 0.051(2) 0.068(3) 0.053(3) 0.010(2) 0.024(2) 0.016(2)
 C8 0.056(3) 0.071(3) 0.052(3) 0.022(2) 0.022(2) 0.023(2)
 C23 0.059(3) 0.069(3) 0.053(3) 0.015(2) 0.036(2) 0.018(2)
 C13 0.043(2) 0.095(4) 0.041(2) 0.016(2) 0.0127(18) -0.009(2)
 C12 0.042(2) 0.107(4) 0.045(2) 0.017(3) 0.0244(19) 0.011(2)
 C15 0.071(3) 0.068(3) 0.058(3) 0.014(2) 0.027(2) -0.021(3)
 C2 0.048(2) 0.080(4) 0.045(2) 0.006(2) 0.0086(19) -0.017(2)
 C18 0.104(4) 0.040(2) 0.052(3) 0.007(2) 0.010(3) -0.003(3)
 C14 0.062(3) 0.077(4) 0.053(3) 0.002(2) 0.009(2) -0.025(3)
 C4 0.068(3) 0.099(4) 0.040(2) -0.017(3) 0.018(2) -0.030(3)

_geom_special_details
;
 All esds (except the esd in the dihedral angle between two l.s. planes)
 are estimated using the full covariance matrix.  The cell esds are taken
 into account individually in the estimation of esds in distances, angles
 and torsion angles; correlations between esds in cell parameters are only
 used when they are defined by crystal symmetry.  An approximate (isotropic)
 treatment of cell esds is used for estimating esds involving l.s. planes.
;
loop_
  _geom_bond_atom_site_label_1
  _geom_bond_atom_site_label_2
  _geom_bond_distance
  _geom_bond_site_symmetry_2
  _geom_bond_publ_flag
 Co1 Na1 3.2788(14) 4_575 ?
 Co1 O5 1.891(3) . ?
 Co1 O6 1.930(3) . ?
 Co1 O8 1.906(3) . ?
 Co1 O1 1.888(3) . ?
 Co1 N2 1.885(3) . ?
 Co1 N1 1.882(3) . ?
 Na1 O5 2.317(3) 4_576 ?
 Na1 O1 2.327(3) 4_576 ?
 Na1 O2 2.841(4) 4_576 ?
 Na1 O9 2.292(3) . ?
 Na1 O7 2.323(3) 4_576 ?
 Na1 O4 2.903(4) 4_576 ?
 Na1 O3 2.450(4) 4_576 ?
 O5 C11 1.298(5) . ?
 O6 C1 1.276(5) . ?
 O8 C3 1.273(5) . ?
 O1 C21 1.310(5) . ?
 O2 C16 1.384(6) . ?
 O2 C15 1.425(6) . ?
 O9 C3 1.227(5) . ?
 O7 C1 1.240(5) . ?
 O4 C10 1.394(5) . ?
 O4 C12 1.442(6) . ?
 O3 C13 1.419(6) . ?
 O3 C14 1.438(7) . ?
 N2 C5 1.279(5) . ?
 N2 C24 1.469(5) . ?
 N1 C22 1.275(6) . ?
 N1 C23 1.463(5) . ?
 C11 C6 1.426(5) . ?
 C11 C10 1.412(5) . ?
 C1 C2 1.522(6) . ?
 C21 C20 1.412(6) . ?
 C21 C16 1.424(6) . ?
 C6 C7 1.399(6) . ?
 C6 C5 1.444(5) . ?
 C7 H7 0.9500 . ?
 C7 C8 1.369(7) . ?
 C5 H5 0.9500 . ?
 C20 C22 1.445(7) . ?
 C20 C19 1.417(7) . ?
 C16 C17 1.376(7) . ?
 C10 C9 1.378(7) . ?
 C3 C4 1.509(7) . ?
 C22 H22 0.9500 . ?
 C19 H19 0.9500 . ?
 C19 C18 1.364(8) . ?
 C17 H17 0.9500 . ?
 C17 C18 1.396(9) . ?
 C24 H24A 0.9900 . ?
 C24 H24B 0.9900 . ?
 C24 C23 1.511(7) . ?
 C9 H9 0.9500 . ?
 C9 C8 1.401(7) . ?
 C8 H8 0.9500 . ?
 C23 H23A 0.9900 . ?
 C23 H23B 0.9900 . ?
 C13 H13A 0.9900 . ?
 C13 H13B 0.9900 . ?
 C13 C12 1.485(9) . ?
 C12 H12A 0.9900 . ?
 C12 H12B 0.9900 . ?
 C15 H15A 0.9900 . ?
 C15 H15B 0.9900 . ?
 C15 C14 1.503(8) . ?
 C2 H2A 0.9800 . ?
 C2 H2B 0.9800 . ?
 C2 H2C 0.9800 . ?
 C18 H18 0.9500 . ?
 C14 H14A 0.9900 . ?
 C14 H14B 0.9900 . ?
 C4 H4A 0.9800 . ?
 C4 H4B 0.9800 . ?
 C4 H4C 0.9800 . ?

loop_
  _geom_angle_atom_site_label_1
  _geom_angle_atom_site_label_2
  _geom_angle_atom_site_label_3
  _geom_angle
  _geom_angle_site_symmetry_1
  _geom_angle_site_symmetry_3
  _geom_angle_publ_flag
 O5 Co1 Na1 43.76(8) . 4_575 ?
 O5 Co1 O6 92.41(12) . . ?
 O5 Co1 O8 86.32(12) . . ?
 O6 Co1 Na1 83.71(8) . 4_575 ?
 O8 Co1 Na1 94.87(8) . 4_575 ?
 O8 Co1 O6 178.54(11) . . ?
 O1 Co1 Na1 44.05(9) . 4_575 ?
 O1 Co1 O5 86.06(12) . . ?
 O1 Co1 O6 92.60(12) . . ?
 O1 Co1 O8 86.59(12) . . ?
 N2 Co1 Na1 136.72(11) . 4_575 ?
 N2 Co1 O5 94.92(13) . . ?
 N2 Co1 O6 86.65(13) . . ?
 N2 Co1 O8 94.18(13) . . ?
 N2 Co1 O1 178.79(14) . . ?
 N1 Co1 Na1 135.95(10) . 4_575 ?
 N1 Co1 O5 179.68(14) . . ?
 N1 Co1 O6 87.67(14) . . ?
 N1 Co1 O8 93.60(15) . . ?
 N1 Co1 O1 93.63(14) . . ?
 N1 Co1 N2 85.39(14) . . ?
 O5 Na1 Co1 34.36(7) 4_576 4_576 ?
 O5 Na1 O1 67.45(10) 4_576 4_576 ?
 O5 Na1 O2 121.35(11) 4_576 4_576 ?
 O5 Na1 O7 79.31(11) 4_576 4_576 ?
 O5 Na1 O4 60.60(9) 4_576 4_576 ?
 O5 Na1 O3 91.12(11) 4_576 4_576 ?
 O1 Na1 Co1 34.34(7) 4_576 4_576 ?
 O1 Na1 O2 60.80(10) 4_576 4_576 ?
 O1 Na1 O4 122.87(10) 4_576 4_576 ?
 O1 Na1 O3 94.11(13) 4_576 4_576 ?
 O2 Na1 Co1 94.00(7) 4_576 4_576 ?
 O2 Na1 O4 133.79(11) 4_576 4_576 ?
 O9 Na1 Co1 161.90(11) . 4_576 ?
 O9 Na1 O5 157.17(14) . 4_576 ?
 O9 Na1 O1 134.02(13) . 4_576 ?
 O9 Na1 O2 81.08(11) . 4_576 ?
 O9 Na1 O7 96.49(12) . 4_576 ?
 O9 Na1 O4 101.69(11) . 4_576 ?
 O9 Na1 O3 94.22(12) . 4_576 ?
 O7 Na1 Co1 69.25(8) 4_576 4_576 ?
 O7 Na1 O1 77.77(12) 4_576 4_576 ?
 O7 Na1 O2 112.94(13) 4_576 4_576 ?
 O7 Na1 O4 112.51(13) 4_576 4_576 ?
 O7 Na1 O3 169.25(12) 4_576 4_576 ?
 O4 Na1 Co1 94.30(6) 4_576 4_576 ?
 O3 Na1 Co1 100.07(9) 4_576 4_576 ?
 O3 Na1 O2 67.90(12) 4_576 4_576 ?
 O3 Na1 O4 65.90(12) 4_576 4_576 ?
 Co1 O5 Na1 101.88(12) . 4_575 ?
 C11 O5 Co1 125.1(2) . . ?
 C11 O5 Na1 133.0(2) . 4_575 ?
 C1 O6 Co1 128.4(3) . . ?
 C3 O8 Co1 128.6(3) . . ?
 Co1 O1 Na1 101.62(13) . 4_575 ?
 C21 O1 Co1 123.8(2) . . ?
 C21 O1 Na1 133.1(2) . 4_575 ?
 C16 O2 Na1 111.7(2) . 4_575 ?
 C16 O2 C15 114.3(4) . . ?
 C15 O2 Na1 101.0(3) . 4_575 ?
 C3 O9 Na1 145.3(3) . . ?
 C1 O7 Na1 130.7(3) . 4_575 ?
 C10 O4 Na1 108.5(2) . 4_575 ?
 C10 O4 C12 113.3(3) . . ?
 C12 O4 Na1 101.9(3) . 4_575 ?
 C13 O3 Na1 113.0(3) . 4_575 ?
 C13 O3 C14 112.0(4) . . ?
 C14 O3 Na1 110.5(3) . 4_575 ?
 C5 N2 Co1 125.8(3) . . ?
 C5 N2 C24 118.6(3) . . ?
 C24 N2 Co1 115.6(3) . . ?
 C22 N1 Co1 125.7(3) . . ?
 C22 N1 C23 120.6(4) . . ?
 C23 N1 Co1 113.7(3) . . ?
 O5 C11 C6 125.4(3) . . ?
 O5 C11 C10 118.5(3) . . ?
 C10 C11 C6 116.1(4) . . ?
 O6 C1 C2 114.5(4) . . ?
 O7 C1 O6 127.8(4) . . ?
 O7 C1 C2 117.7(4) . . ?
 O1 C21 C20 124.8(4) . . ?
 O1 C21 C16 117.7(4) . . ?
 C20 C21 C16 117.4(4) . . ?
 C11 C6 C5 120.9(3) . . ?
 C7 C6 C11 121.0(4) . . ?
 C7 C6 C5 118.0(3) . . ?
 C6 C7 H7 119.5 . . ?
 C8 C7 C6 120.9(4) . . ?
 C8 C7 H7 119.5 . . ?
 N2 C5 C6 126.0(3) . . ?
 N2 C5 H5 117.0 . . ?
 C6 C5 H5 117.0 . . ?
 C21 C20 C22 121.1(4) . . ?
 C21 C20 C19 119.7(5) . . ?
 C19 C20 C22 119.2(5) . . ?
 O2 C16 C21 116.5(4) . . ?
 C17 C16 O2 122.4(4) . . ?
 C17 C16 C21 121.1(5) . . ?
 O4 C10 C11 117.7(4) . . ?
 C9 C10 O4 120.1(4) . . ?
 C9 C10 C11 122.2(4) . . ?
 O8 C3 C4 113.9(4) . . ?
 O9 C3 O8 127.3(4) . . ?
 O9 C3 C4 118.8(4) . . ?
 N1 C22 C20 125.3(4) . . ?
 N1 C22 H22 117.4 . . ?
 C20 C22 H22 117.4 . . ?
 C20 C19 H19 119.2 . . ?
 C18 C19 C20 121.7(5) . . ?
 C18 C19 H19 119.2 . . ?
 C16 C17 H17 119.4 . . ?
 C16 C17 C18 121.1(5) . . ?
 C18 C17 H17 119.4 . . ?
 N2 C24 H24A 109.7 . . ?
 N2 C24 H24B 109.7 . . ?
 N2 C24 C23 109.7(3) . . ?
 H24A C24 H24B 108.2 . . ?
 C23 C24 H24A 109.7 . . ?
 C23 C24 H24B 109.7 . . ?
 C10 C9 H9 119.8 . . ?
 C10 C9 C8 120.4(4) . . ?
 C8 C9 H9 119.8 . . ?
 C7 C8 C9 119.4(4) . . ?
 C7 C8 H8 120.3 . . ?
 C9 C8 H8 120.3 . . ?
 N1 C23 C24 110.3(3) . . ?
 N1 C23 H23A 109.6 . . ?
 N1 C23 H23B 109.6 . . ?
 C24 C23 H23A 109.6 . . ?
 C24 C23 H23B 109.6 . . ?
 H23A C23 H23B 108.1 . . ?
 O3 C13 H13A 110.1 . . ?
 O3 C13 H13B 110.1 . . ?
 O3 C13 C12 108.2(4) . . ?
 H13A C13 H13B 108.4 . . ?
 C12 C13 H13A 110.1 . . ?
 C12 C13 H13B 110.1 . . ?
 O4 C12 C13 114.0(4) . . ?
 O4 C12 H12A 108.8 . . ?
 O4 C12 H12B 108.8 . . ?
 C13 C12 H12A 108.8 . . ?
 C13 C12 H12B 108.8 . . ?
 H12A C12 H12B 107.6 . . ?
 O2 C15 H15A 109.4 . . ?
 O2 C15 H15B 109.4 . . ?
 O2 C15 C14 111.2(4) . . ?
 H15A C15 H15B 108.0 . . ?
 C14 C15 H15A 109.4 . . ?
 C14 C15 H15B 109.4 . . ?
 C1 C2 H2A 109.5 . . ?
 C1 C2 H2B 109.5 . . ?
 C1 C2 H2C 109.5 . . ?
 H2A C2 H2B 109.5 . . ?
 H2A C2 H2C 109.5 . . ?
 H2B C2 H2C 109.5 . . ?
 C19 C18 C17 119.0(5) . . ?
 C19 C18 H18 120.5 . . ?
 C17 C18 H18 120.5 . . ?
 O3 C14 C15 108.4(4) . . ?
 O3 C14 H14A 110.0 . . ?
 O3 C14 H14B 110.0 . . ?
 C15 C14 H14A 110.0 . . ?
 C15 C14 H14B 110.0 . . ?
 H14A C14 H14B 108.4 . . ?
 C3 C4 H4A 109.5 . . ?
 C3 C4 H4B 109.5 . . ?
 C3 C4 H4C 109.5 . . ?
 H4A C4 H4B 109.5 . . ?
 H4A C4 H4C 109.5 . . ?
 H4B C4 H4C 109.5 . . ?

loop_
  _geom_torsion_atom_site_label_1
  _geom_torsion_atom_site_label_2
  _geom_torsion_atom_site_label_3
  _geom_torsion_atom_site_label_4
  _geom_torsion
  _geom_torsion_site_symmetry_1
  _geom_torsion_site_symmetry_2
  _geom_torsion_site_symmetry_3
  _geom_torsion_site_symmetry_4
  _geom_torsion_publ_flag
 Co1 O5 C11 C6 13.4(5) . . . . ?
 Co1 O5 C11 C10 -167.2(3) . . . . ?
 Co1 O6 C1 O7 -0.8(7) . . . . ?
 Co1 O6 C1 C2 177.9(3) . . . . ?
 Co1 O8 C3 O9 -0.9(7) . . . . ?
 Co1 O8 C3 C4 180.0(4) . . . . ?
 Co1 O1 C21 C20 -20.1(6) . . . . ?
 Co1 O1 C21 C16 161.1(3) . . . . ?
 Co1 N2 C5 C6 2.1(6) . . . . ?
 Co1 N2 C24 C23 4.9(5) . . . . ?
 Co1 N1 C22 C20 5.5(7) . . . . ?
 Co1 N1 C23 C24 25.6(5) . . . . ?
 Na1 Co1 O5 C11 -179.9(4) 4_575 . . . ?
 Na1 Co1 O1 C21 -168.1(4) 4_575 . . . ?
 Na1 Co1 N2 C5 22.3(4) 4_575 . . . ?
 Na1 Co1 N2 C24 -157.6(3) 4_575 . . . ?
 Na1 Co1 N1 C22 -33.0(5) 4_575 . . . ?
 Na1 Co1 N1 C23 146.5(3) 4_575 . . . ?
 Na1 O5 C11 C6 -166.5(3) 4_575 . . . ?
 Na1 O5 C11 C10 12.9(5) 4_575 . . . ?
 Na1 O1 C21 C20 176.0(3) 4_575 . . . ?
 Na1 O1 C21 C16 -2.9(6) 4_575 . . . ?
 Na1 O2 C16 C21 1.8(4) 4_575 . . . ?
 Na1 O2 C16 C17 -175.7(4) 4_575 . . . ?
 Na1 O2 C15 C14 -45.2(5) 4_575 . . . ?
 Na1 O9 C3 O8 155.1(4) . . . . ?
 Na1 O9 C3 C4 -25.8(8) . . . . ?
 Na1 O7 C1 O6 3.7(7) 4_575 . . . ?
 Na1 O7 C1 C2 -175.0(3) 4_575 . . . ?
 Na1 O4 C10 C11 -8.3(4) 4_575 . . . ?
 Na1 O4 C10 C9 170.9(4) 4_575 . . . ?
 Na1 O4 C12 C13 37.0(4) 4_575 . . . ?
 Na1 O3 C13 C12 62.7(4) 4_575 . . . ?
 Na1 O3 C14 C15 -59.5(5) 4_575 . . . ?
 O5 Co1 O1 Na1 14.05(13) . . . 4_575 ?
 O5 Co1 O1 C21 -154.0(3) . . . . ?
 O5 Co1 N2 C5 7.3(4) . . . . ?
 O5 Co1 N2 C24 -172.6(3) . . . . ?
 O5 C11 C6 C7 178.2(4) . . . . ?
 O5 C11 C6 C5 -0.6(6) . . . . ?
 O5 C11 C10 O4 0.3(6) . . . . ?
 O5 C11 C10 C9 -178.9(4) . . . . ?
 O6 Co1 O5 Na1 78.32(12) . . . 4_575 ?
 O6 Co1 O5 C11 -101.6(3) . . . . ?
 O6 Co1 O1 Na1 -78.18(13) . . . 4_575 ?
 O6 Co1 O1 C21 113.7(3) . . . . ?
 O6 Co1 N2 C5 99.5(3) . . . . ?
 O6 Co1 N2 C24 -80.4(3) . . . . ?
 O6 Co1 N1 C22 -111.5(4) . . . . ?
 O6 Co1 N1 C23 68.0(3) . . . . ?
 O8 Co1 O5 Na1 -100.95(12) . . . 4_575 ?
 O8 Co1 O5 C11 79.1(3) . . . . ?
 O8 Co1 O1 Na1 100.60(14) . . . 4_575 ?
 O8 Co1 O1 C21 -67.5(3) . . . . ?
 O8 Co1 N2 C5 -79.3(3) . . . . ?
 O8 Co1 N2 C24 100.8(3) . . . . ?
 O8 Co1 N1 C22 67.8(4) . . . . ?
 O8 Co1 N1 C23 -112.7(3) . . . . ?
 O1 Co1 O5 Na1 -14.13(13) . . . 4_575 ?
 O1 Co1 O5 C11 166.0(3) . . . . ?
 O1 Co1 N1 C22 -19.0(4) . . . . ?
 O1 Co1 N1 C23 160.5(3) . . . . ?
 O1 C21 C20 C22 -0.8(7) . . . . ?
 O1 C21 C20 C19 -177.8(4) . . . . ?
 O1 C21 C16 O2 0.0(6) . . . . ?
 O1 C21 C16 C17 177.5(4) . . . . ?
 O2 C16 C17 C18 178.0(5) . . . . ?
 O2 C15 C14 O3 75.7(6) . . . . ?
 O4 C10 C9 C8 -178.6(5) . . . . ?
 O3 C13 C12 O4 -69.3(5) . . . . ?
 N2 Co1 O5 Na1 165.16(13) . . . 4_575 ?
 N2 Co1 O5 C11 -14.8(3) . . . . ?
 N2 Co1 N1 C22 161.7(4) . . . . ?
 N2 Co1 N1 C23 -18.8(3) . . . . ?
 N2 C24 C23 N1 -18.9(6) . . . . ?
 N1 Co1 O1 Na1 -166.01(15) . . . 4_575 ?
 N1 Co1 O1 C21 25.9(3) . . . . ?
 N1 Co1 N2 C5 -172.6(4) . . . . ?
 N1 Co1 N2 C24 7.5(3) . . . . ?
 C11 C6 C7 C8 0.8(7) . . . . ?
 C11 C6 C5 N2 -7.8(6) . . . . ?
 C11 C10 C9 C8 0.6(8) . . . . ?
 C21 C20 C22 N1 8.9(7) . . . . ?
 C21 C20 C19 C18 0.0(8) . . . . ?
 C21 C16 C17 C18 0.7(8) . . . . ?
 C6 C11 C10 O4 179.8(4) . . . . ?
 C6 C11 C10 C9 0.6(6) . . . . ?
 C6 C7 C8 C9 0.5(8) . . . . ?
 C7 C6 C5 N2 173.4(4) . . . . ?
 C5 N2 C24 C23 -175.1(4) . . . . ?
 C5 C6 C7 C8 179.6(4) . . . . ?
 C20 C21 C16 O2 -178.9(4) . . . . ?
 C20 C21 C16 C17 -1.4(6) . . . . ?
 C20 C19 C18 C17 -0.8(9) . . . . ?
 C16 O2 C15 C14 74.9(6) . . . . ?
 C16 C21 C20 C22 178.0(4) . . . . ?
 C16 C21 C20 C19 1.0(7) . . . . ?
 C16 C17 C18 C19 0.5(9) . . . . ?
 C10 O4 C12 C13 -79.4(5) . . . . ?
 C10 C11 C6 C7 -1.3(6) . . . . ?
 C10 C11 C6 C5 180.0(4) . . . . ?
 C10 C9 C8 C7 -1.1(9) . . . . ?
 C22 N1 C23 C24 -154.9(4) . . . . ?
 C22 C20 C19 C18 -177.0(5) . . . . ?
 C19 C20 C22 N1 -174.1(5) . . . . ?
 C24 N2 C5 C6 -178.1(4) . . . . ?
 C23 N1 C22 C20 -174.0(4) . . . . ?
 C13 O3 C14 C15 173.5(4) . . . . ?
 C12 O4 C10 C11 104.0(5) . . . . ?
 C12 O4 C10 C9 -76.7(6) . . . . ?
 C15 O2 C16 C21 -112.1(4) . . . . ?
 C15 O2 C16 C17 70.4(6) . . . . ?
 C14 O3 C13 C12 -171.6(4) . . . . ?

_smtbx_masks_special_details       ?
loop_
  _smtbx_masks_void_nr
  _smtbx_masks_void_average_x
  _smtbx_masks_void_average_y
  _smtbx_masks_void_average_z
  _smtbx_masks_void_volume
  _smtbx_masks_void_count_electrons
  _smtbx_masks_void_content
 1 0.000 -0.856 -0.067 901.1 316.6 '6 C6H14'

_shelx_res_file
;
TITL 002ff23_autored-ff_a.res in P2(1)/c
    002ff23_autored-ff.res
    created by SHELXL-2019/3 at 08:50:36 on 07-Mar-2025
REM Old TITL 002FF23_autored-ff in P2(1)/c
REM SHELXT solution in P2(1)/c: R1 0.207, Rweak 0.125, Alpha 0.057
REM <I/s> 0.363 for 213 systematic absences, Orientation as input
REM Formula found by SHELXT: C26 N2 O15 Na Co
CELL 1.54184 10.9632 17.9328 16.3288 90 108.259 90
ZERR 4 0.0003 0.0005 0.0004 0 0.003 0
LATT 1
SYMM -X,0.5+Y,0.5-Z
SFAC C H Co N Na O
UNIT 132 188 4 8 4 36

L.S. 4
PLAN  10
SIZE 0.02 0.04 0.2
TEMP -123
CONF
BOND
list 4
MORE -1
BOND $H
ABIN
fmap 2 53
acta
OMIT -6 1 5
OMIT -3 1 3
OMIT -3 1 5
OMIT -3 2 3
OMIT -3 2 6
OMIT -2 1 3
OMIT -1 1 3
OMIT 1 0 0
OMIT 2 2 5
REM <olex2.extras>
REM <HklSrc "%.\\002FF23_autored-ff.hkl">
REM </olex2.extras>

WGHT    0.109400    2.752200
FVAR       0.39260
CO1   3    0.487199    0.730386    0.441543    11.00000    0.04030    0.03780 =
         0.02283    0.00198    0.01642   -0.00037
NA1   5    0.590905    0.791718    0.775323    11.00000    0.04850    0.05562 =
         0.02266    0.00072    0.01637    0.00674
O5    6    0.591668    0.660832    0.407484    11.00000    0.04256    0.04224 =
         0.02533    0.00362    0.01723    0.00239
O6    6    0.331441    0.686824    0.366203    11.00000    0.04043    0.04964 =
         0.03539    0.00398    0.01693   -0.00064
O8    6    0.643260    0.772627    0.513944    11.00000    0.04764    0.05545 =
         0.02608   -0.00194    0.02018   -0.00913
O1    6    0.508231    0.792030    0.353190    11.00000    0.06236    0.03761 =
         0.02640    0.00113    0.02176   -0.00624
O2    6    0.613476    0.863813    0.250117    11.00000    0.06697    0.05739 =
         0.03058    0.00044    0.02091   -0.01923
O9    6    0.599224    0.794329    0.636827    11.00000    0.05797    0.05996 =
         0.02769   -0.00098    0.02128    0.00252
O7    6    0.379083    0.669112    0.242636    11.00000    0.05538    0.06433 =
         0.03260   -0.00824    0.01537   -0.01187
O4    6    0.772972    0.592130    0.356678    11.00000    0.04374    0.07498 =
         0.03351    0.00330    0.02283    0.00749
O3    6    0.812394    0.752278    0.337319    11.00000    0.05250    0.07550 =
         0.03793    0.01126    0.01455   -0.01327
N2    4    0.462628    0.669584    0.529244    11.00000    0.04294    0.04367 =
         0.02728    0.00410    0.01859   -0.00143
N1    4    0.383435    0.800031    0.475060    11.00000    0.04933    0.04771 =
         0.02938    0.00446    0.01897    0.00815
C11   1    0.645489    0.602892    0.451848    11.00000    0.03545    0.04596 =
         0.02308    0.00171    0.00993   -0.00262
C1    1    0.307451    0.665653    0.288137    11.00000    0.04211    0.04626 =
         0.03306    0.00565    0.00975   -0.00215
C21   1    0.500198    0.864899    0.353469    11.00000    0.05150    0.04583 =
         0.02306    0.00121    0.00678   -0.00607
C6    1    0.615460    0.573178    0.524231    11.00000    0.03507    0.04454 =
         0.02943    0.00652    0.01267   -0.00002
C7    1    0.676591    0.508998    0.566349    11.00000    0.04096    0.05900 =
         0.03965    0.01522    0.01349    0.00373
AFIX  43
H7    2    0.654218    0.489853    0.613981    11.00000   -1.20000
AFIX   0
C5    1    0.519132    0.607578    0.555115    11.00000    0.04253    0.04489 =
         0.02772    0.00696    0.01351   -0.00407
AFIX  43
H5    2    0.495549    0.581762    0.598682    11.00000   -1.20000
AFIX   0
C20   1    0.438657    0.906304    0.402715    11.00000    0.06925    0.04220 =
         0.03161    0.00453    0.00952    0.00572
C16   1    0.555585    0.905508    0.298983    11.00000    0.06688    0.04896 =
         0.02728    0.00343    0.00649   -0.01294
C10   1    0.741300    0.564783    0.427306    11.00000    0.04145    0.05993 =
         0.02991    0.00484    0.01586    0.00808
C3    1    0.670012    0.794768    0.591623    11.00000    0.05357    0.05007 =
         0.02730   -0.00122    0.01493   -0.00848
C22   1    0.376340    0.869520    0.457570    11.00000    0.06218    0.05126 =
         0.03246   -0.00154    0.01772    0.01316
AFIX  43
H22   2    0.326023    0.899515    0.482630    11.00000   -1.20000
AFIX   0
C19   1    0.432336    0.985058    0.395301    11.00000    0.09367    0.04544 =
         0.04058    0.00196    0.01290    0.00798
AFIX  43
H19   2    0.390813    1.012529    0.428681    11.00000   -1.20000
AFIX   0
C17   1    0.546747    0.981970    0.293344    11.00000    0.08543    0.05223 =
         0.04326    0.01127    0.01376   -0.01337
AFIX  43
H17   2    0.583741    1.007690    0.256064    11.00000   -1.20000
AFIX   0
C24   1    0.369636    0.697434    0.570018    11.00000    0.06289    0.05168 =
         0.05517    0.00778    0.04348    0.00532
AFIX  23
H24A  2    0.414063    0.708385    0.631602    11.00000   -1.20000
H24B  2    0.303617    0.658890    0.566722    11.00000   -1.20000
AFIX   0
C9    1    0.801577    0.502106    0.470022    11.00000    0.05123    0.06822 =
         0.05334    0.00955    0.02366    0.01601
AFIX  43
H9    2    0.866170    0.478207    0.451991    11.00000   -1.20000
AFIX   0
C8    1    0.768179    0.473405    0.539893    11.00000    0.05616    0.07135 =
         0.05163    0.02224    0.02233    0.02282
AFIX  43
H8    2    0.808702    0.429658    0.568643    11.00000   -1.20000
AFIX   0
C23   1    0.306298    0.767429    0.524651    11.00000    0.05913    0.06947 =
         0.05259    0.01499    0.03558    0.01839
AFIX  23
H23A  2    0.219501    0.755323    0.485500    11.00000   -1.20000
H23B  2    0.296918    0.803966    0.567732    11.00000   -1.20000
AFIX   0
C13   1    0.884323    0.709762    0.409613    11.00000    0.04306    0.09488 =
         0.04140    0.01569    0.01266   -0.00946
AFIX  23
H13A  2    0.841453    0.710389    0.454708    11.00000   -1.20000
H13B  2    0.971402    0.731188    0.434226    11.00000   -1.20000
AFIX   0
C12   1    0.893105    0.632082    0.380411    11.00000    0.04218    0.10675 =
         0.04475    0.01744    0.02440    0.01140
AFIX  23
H12A  2    0.925356    0.633285    0.330175    11.00000   -1.20000
H12B  2    0.956611    0.604496    0.427214    11.00000   -1.20000
AFIX   0
C15   1    0.749501    0.871955    0.274554    11.00000    0.07138    0.06832 =
         0.05810    0.01412    0.02678   -0.02062
AFIX  23
H15A  2    0.772031    0.925506    0.282573    11.00000   -1.20000
H15B  2    0.780706    0.852631    0.227924    11.00000   -1.20000
AFIX   0
C2    1    0.175352    0.630870    0.248758    11.00000    0.04789    0.07995 =
         0.04541    0.00623    0.00862   -0.01673
AFIX 137
H2A   2    0.180158    0.577224    0.260790    11.00000   -1.50000
H2B   2    0.146505    0.638942    0.186253    11.00000   -1.50000
H2C   2    0.114332    0.654048    0.273874    11.00000   -1.50000
AFIX   0
C18   1    0.484319    1.022412    0.341489    11.00000    0.10353    0.04044 =
         0.05184    0.00743    0.01045   -0.00350
AFIX  43
H18   2    0.478150    1.075177    0.336825    11.00000   -1.20000
AFIX   0
C14   1    0.814472    0.830566    0.356695    11.00000    0.06193    0.07651 =
         0.05273    0.00190    0.00943   -0.02462
AFIX  23
H14A  2    0.904257    0.847928    0.381502    11.00000   -1.20000
H14B  2    0.768921    0.839850    0.399347    11.00000   -1.20000
AFIX   0
C4    1    0.804355    0.825365    0.628789    11.00000    0.06794    0.09897 =
         0.04006   -0.01723    0.01818   -0.03006
AFIX 137
H4A   2    0.852280    0.795027    0.678344    11.00000   -1.50000
H4B   2    0.800154    0.876988    0.647415    11.00000   -1.50000
H4C   2    0.847851    0.823945    0.584737    11.00000   -1.50000
AFIX   0
HKLF 4


REM  002ff23_autored-ff_a.res in P2(1)/c
REM wR2 = 0.1950, GooF = S = 1.042, Restrained GooF = 1.042 for all data
REM R1 = 0.0628 for 4955 Fo > 4sig(Fo) and 0.0795 for all 6352 data
REM 336 parameters refined using 0 restraints

END

WGHT      0.1094      2.7522

REM Highest difference peak  0.453,  deepest hole -0.433,  1-sigma level  0.090
Q1    1   0.1695  0.6618  0.7202  11.00000  0.05    0.45
Q2    1   0.0771  0.6977  0.6233  11.00000  0.05    0.45
Q3    1   0.1329  0.9823  0.5465  11.00000  0.05    0.44
Q4    1   0.8156  0.4376  0.2830  11.00000  0.05    0.43
Q5    1   1.0658  0.8131  0.2823  11.00000  0.05    0.39
Q6    1   0.4742  0.7230  0.3776  11.00000  0.05    0.35
Q7    1   0.2591  0.8644  0.3073  11.00000  0.05    0.35
Q8    1   0.9191  1.0357  0.6938  11.00000  0.05    0.33
Q9    1   0.4826  0.7359  0.5011  11.00000  0.05    0.32
Q10   1   0.9785  0.5013  0.3414  11.00000  0.05    0.30
;
_shelx_res_checksum                12291
_shelx_hkl_file
;
   0   0   2  329.14   15.65
   0   0  -2  320.98    8.15
   0   0   2  287.98   11.76
   0   0   3    1.35    4.84
   0   0  -3   -0.78    1.32
   0   0   3   -0.23    2.97
   0   0   4  103.09   13.27
   0   0   4   90.08   10.33
   0   0   5    1.90    8.22
   0   0   5   -4.70    4.49
   0   0   6 1681.90   61.69
   0   0   6 1681.54   48.28
   0   0   7   -4.85   12.24
   0   0   7   -2.87    5.29
   0   0   8  279.78   32.44
   0   0   8  223.69   19.94
   0   0  -9   -9.25   15.79
   0   0 -10 1706.85   87.21
   0   0 -11   -7.15   11.56
   0   0 -12  624.50   21.92
   0   0 -12  659.30   61.32
   0   0 -12  561.37   19.45
   0   0 -13    3.39    5.46
   0   0  13    1.33    4.06
   0   0 -13   -4.58   16.82
   0   0 -13   -4.28    4.21
   0   0 -13    1.45    3.77
   0   0 -14  201.19   13.19
   0   0  14  216.50   12.92
   0   0 -14  217.65   12.45
   0   0 -14  203.49   14.14
   0   0 -15   -2.66    4.77
   0   0  15   -0.36    4.62
   0   0 -15   -1.82    3.74
   0   0 -15   -1.03    6.12
   0   0 -16   15.78    4.88
   0   0 -16   12.50    6.13
   0   0  16   15.97    5.28
   0   0 -17   -1.78    5.20
   0   0  17    2.35    3.81
   0   0 -18    9.61    4.01
   0   0  18   10.12    3.03
   0   0 -19    2.21    2.39
   0   1   1  187.03    8.14
   0   1  -1  179.89    8.58
   0  -1   2 4542.72   41.20
   0   1   2 4532.64   55.20
   0   1  -2 4425.11   58.45
   0   1   3 1086.19   34.36
   0  -1   3 1143.25   35.31
   0  -1   3 1079.90   25.56
   0  -1   4  119.30   14.30
   0   1   4  112.82   13.64
   0   1  -4  125.97    8.14
   0   1   4  140.07   12.04
   0  -1   4  108.15    9.89
   0   1   5  218.62   16.84
   0  -1   5  194.56   14.42
   0   1  -5  225.89    9.74
   0   1   5  209.68   21.23
   0  -1   5  202.87   20.74
   0  -1   6  807.71   31.10
   0   1   6  828.05   35.74
   0   1   6  851.62   43.83
   0   1  -6  777.37   44.46
   0  -1   7  111.29   12.46
   0   1  -7  106.98   18.83
   0   1   7  106.09   13.96
   0   1   7  125.97   20.25
   0  -1   8   76.84   10.31
   0   1  -8   74.98   16.79
   0   1   8   61.90   11.82
   0   1   8   75.36   16.89
   0   1  -9   46.12   16.46
   0   1   9   39.19   16.66
   0   1 -10  109.64   23.97
   0  -1 -10  119.47   23.94
   0   1  10  110.05   23.30
   0   1 -11  110.57   26.83
   0  -1 -11  123.33   27.73
   0   1 -12  746.93   22.34
   0   1  12  815.89   23.36
   0  -1 -12  798.74   24.98
   0   1 -12  820.66   24.61
   0  -1 -12  887.13   70.72
   0   1 -12  812.75   66.29
   0   1 -13   24.56    5.84
   0   1 -13   20.56    5.57
   0   1 -13    1.90   15.06
   0  -1 -13   14.47    3.98
   0   1 -13   19.39    6.45
   0  -1 -13   17.94    6.35
   0   1  13   20.54    6.01
   0   1  14   31.67    6.29
   0  -1  14   35.37    7.03
   0   1 -14   36.40    7.16
   0   1 -14   38.80    7.49
   0  -1 -14   38.30    8.05
   0   1 -14   25.90    5.45
   0  -1 -14   39.06    6.78
   0   1  15   -2.06    4.93
   0  -1  15   -1.93    4.86
   0   1 -15   -0.81    5.73
   0  -1 -15   -3.40    6.03
   0   1 -15   -1.13    3.99
   0   1 -15    6.12    5.04
   0  -1  16    6.02    4.72
   0   1  16   10.14    4.68
   0   1 -16    4.36    5.32
   0  -1 -16    9.05    6.11
   0   1 -16    8.89    4.04
   0   1 -16   10.89    4.97
   0   1 -17    6.78    5.10
   0  -1 -17    8.29    5.78
   0   1  17    4.79    3.72
   0  -1  17    9.62    4.26
   0   1 -17    6.13    3.47
   0  -1  18   79.06    5.78
   0   1  18   78.20    5.60
   0  -1 -18   83.14    7.12
   0  -1 -18   75.00    6.91
   0   1 -18   67.30    6.32
   0   1  19    4.76    2.57
   0  -1 -19    6.19    2.42
   0   1 -19    7.26    2.85
   0  -1  19    3.53    1.55
   0  -2   0 4542.77   45.96
   0  -2  -1  638.83   18.88
   0  -2   1  647.24   18.58
   0  -2   1  680.90   17.80
   0   2   1  655.74   18.49
   0   2  -2   21.10    5.10
   0  -2  -2   17.08    1.90
   0   2   2   14.99    4.49
   0   2  -3 1136.14   35.90
   0   2   3 1142.61   34.82
   0   2  -4   39.34    9.64
   0   2   4   40.60    9.97
   0   2  -5   41.32    6.04
   0   2   5   41.29    8.43
   0   2  -5   32.62   10.34
   0   2   5   31.29    9.98
   0   2  -6   98.71    7.90
   0   2   6   82.13   11.98
   0   2  -6   72.78   14.78
   0   2   6   81.03   16.13
   0   2  -7  216.21   25.99
   0   2   7  239.51   26.44
   0   2   7  225.83   21.21
   0   2   8  203.04   20.85
   0   2   8  194.38   27.37
   0   2  -8  180.22   26.22
   0   2   9   36.31   16.82
   0   2   9   26.25    8.75
   0   2  -9   30.83   14.48
   0   2  10  253.51   34.78
   0   2 -10  217.21   31.70
   0   2  11  198.19   32.86
   0  -2 -11  216.83   34.55
   0   2 -11  222.44   35.59
   0   2  12    1.91    3.83
   0   2 -12    7.59    4.67
   0   2 -12   -7.40   17.27
   0  -2 -12   -2.11   14.86
   0   2 -12   -3.42    4.55
   0  -2 -12    2.13    4.51
   0   2  13   -0.52    4.19
   0   2 -13    2.26    5.03
   0  -2 -13    6.81    5.83
   0   2 -13    2.54    3.87
   0   2 -13   12.23   13.34
   0  -2 -13    9.69   14.54
   0   2  14  116.28    9.75
   0   2 -14  115.39   10.66
   0  -2 -14  143.08   12.17
   0   2 -14  104.26    9.53
   0   2 -14  115.26   11.31
   0   2  15   12.64    5.53
   0  -2  15    8.23    4.97
   0  -2 -15   14.52    7.16
   0   2 -15    9.98    5.92
   0   2 -15    3.14    4.35
   0   2 -15   18.53    6.32
   0  -2  16   22.87    5.59
   0   2  16   16.27    4.80
   0   2 -16   17.36    5.38
   0  -2 -16   19.22    7.24
   0   2 -16   22.05    5.21
   0   2 -16   14.68    5.78
   0   2  17    5.07    3.39
   0  -2  17    0.81    3.90
   0   2 -17    1.04    4.37
   0  -2 -17   -1.99    5.59
   0   2 -17    6.55    3.31
   0   2 -17    3.57    4.14
   0   2  18   13.37    2.94
   0  -2  18   17.58    3.55
   0   2 -18   14.60    3.78
   0   2 -18   14.37    3.46
   0  -2 -18   14.58    3.74
   0   2  19    4.06    2.53
   0   2 -19    5.82    2.82
   0  -3   0    1.55    2.62
   0  -3   1  667.86   22.53
   0  -3  -1  672.58   22.95
   0  -3   1  702.04   21.61
   0  -3   2   24.48    5.14
   0  -3  -2   29.42    2.88
   0   3   2   20.69    5.14
   0  -3   2   28.17    5.88
   0   3   3   96.54   11.13
   0   3  -3  103.32   12.18
   0   3   4   34.15    8.49
   0   3  -4   44.33    9.41
   0   3   5  612.01   34.08
   0   3  -5  621.11   35.84
   0   3   6 1011.94   41.85
   0   3   6  973.28   48.70
   0   3  -6  988.72   50.06
   0   3   7  579.47   34.48
   0   3   7  574.03   41.17
   0   3  -7  518.62   40.17
   0   3   8   19.16   11.36
   0   3   8   26.85    9.76
   0   3  -8   20.23   15.11
   0   3   9   15.94   13.89
   0   3  -9   10.55   13.86
   0   3   9   32.72   10.04
   0   3  10   32.33   16.07
   0   3 -10   32.67   15.52
   0   3  11  -14.84   15.01
   0   3 -11   -7.17   14.23
   0   3 -12  633.11   60.04
   0   3  12  616.14   20.58
   0  -3 -12  606.61   22.93
   0   3 -12  677.14   22.32
   0   3 -12  604.25   20.56
   0   3 -13   35.09    7.12
   0  -3 -13   24.78    6.95
   0   3  13   38.25    6.81
   0   3 -13   40.85    6.96
   0   3  14   12.97    5.22
   0   3 -14   22.49    6.84
   0   3 -14    9.93    5.14
   0   3 -14   29.84    6.82
   0  -3 -14   20.16    6.77
   0   3  15   -1.99    4.74
   0  -3 -15   -1.91    7.11
   0   3 -15    0.71    5.26
   0   3 -15   -5.29    5.10
   0   3 -15    3.22    6.11
   0   3  16   58.80    6.95
   0  -3  16   58.06    7.36
   0  -3 -16   57.02    8.97
   0   3 -16   54.64    7.51
   0   3 -16   55.95    7.21
   0   3 -16   57.69    8.71
   0   3  17  100.07    7.50
   0  -3  17   92.76    7.48
   0   3 -17   96.32    8.03
   0  -3 -17   75.87    8.57
   0   3 -17   94.37    7.22
   0   3 -17   90.25    8.79
   0   3  18    7.61    2.56
   0  -3  18    6.21    2.88
   0   3 -18    4.86    3.06
   0   3 -18    3.41    2.67
   0  -3 -18    9.02    3.38
   0   3  19   19.60    2.98
   0   3 -19   18.54    3.40
   0  -4   0 1037.69   31.64
   0  -4   1 1656.41   40.10
   0  -4  -1 1647.30   41.13
   0  -4   2 4919.29   73.44
   0   4   2 5016.45   73.36
   0  -4  -2 5023.63   45.35
   0  -4   2 4908.88   69.74
   0  -4   3   36.06    9.04
   0  -4  -3   38.82    3.25
   0   4   3   38.36    8.58
   0  -4   3   40.60    8.75
   0  -4   4    2.86    6.30
   0   4  -4    3.58    7.07
   0   4   4    4.22    6.56
   0  -4   4    3.50    6.73
   0   4   5  145.72   18.94
   0   4  -5  126.78   17.45
   0   4   6  247.42   25.23
   0   4  -6  242.48   26.82
   0   4   7  532.46   40.42
   0   4   7  580.98   35.99
   0   4  -7  546.44   40.96
   0   4   8  886.00   55.65
   0   4  -8  835.69   55.25
   0   4   8  853.98   46.42
   0   4   9  174.78   21.85
   0   4  -9  164.11   27.44
   0   4   9  151.78   24.96
   0   4 -10   23.50   14.79
   0   4  10   38.78   18.54
   0   4  11   18.39   10.81
   0  -4 -11   24.61    5.77
   0   4 -11   23.97   14.90
   0   4 -11   28.23    6.17
   0  -4  12   12.22   10.68
   0   4 -12  -15.40   11.59
   0  -4 -12    6.50    5.63
   0   4 -12    5.81    4.68
   0   4  12    3.29   12.78
   0   4  12    5.31    4.18
   0   4 -12   -0.14    4.79
   0   4 -13   13.73    5.92
   0  -4 -13    8.54    6.80
   0   4  13    7.61    4.53
   0   4 -13    9.30    5.90
   0   4  14   58.62    7.75
   0   4 -14   58.03    7.89
   0  -4 -14   57.65    9.03
   0   4 -14   55.60    8.13
   0   4 -14   75.60   10.15
   0   4  15    4.82    5.03
   0   4 -15    0.01    6.30
   0   4 -15    1.78    5.16
   0  -4 -15    1.43    6.96
   0   4 -15    1.79    4.61
   0   4  16   16.32    4.74
   0  -4  16   12.61    5.11
   0  -4 -16   12.87    7.00
   0   4 -16   16.43    5.57
   0   4 -16    9.98    4.93
   0   4 -16    8.07    5.69
   0   4  17    3.20    3.12
   0  -4  17    1.44    3.80
   0  -4 -17    1.56    5.67
   0   4 -17    9.20    4.15
   0   4 -17   -0.85    3.39
   0  -4 -17    1.13    3.24
   0   4 -17    1.95    4.41
   0   4  18   99.85    5.46
   0  -4  18  111.17    6.53
   0  -4 -18   85.13    5.32
   0   4 -18   95.12    5.61
   0   4  18  111.04    7.32
   0   4 -18   90.59    6.75
   0   4 -19    4.99    2.45
   0   4  19    7.49    2.27
   0  -5   0    2.21    5.25
   0  -5   1  514.77   25.84
   0  -5  -1  485.46   25.52
   0   5   2   39.40    8.57
   0  -5  -2   36.92    5.01
   0  -5   2   30.33    7.72
   0  -5  -2   38.26    8.03
   0  -5  -3  628.96   15.83
   0   5   3  631.12   31.65
   0  -5   3  599.44   29.63
   0  -5   3  635.80   31.76
   0   5   4  310.24   23.86
   0  -5   4  329.71   23.70
   0  -5   4  311.06   24.65
   0   5   5  115.04   18.43
   0  -5   5   88.42   14.17
   0   5  -5  129.78   19.09
   0  -5   5  113.88   16.18
   0   5   6  124.40   20.08
   0  -5   6  119.43   18.17
   0   5  -6  105.65   18.83
   0  -5   6   83.65   14.29
   0   5   7 1448.79   67.57
   0  -5   7 1227.06   59.27
   0   5   7 1448.39   59.69
   0   5  -7 1301.40   64.57
   0  -5   7 1335.40   64.60
   0   5   8    1.86    8.28
   0   5  -8  -10.10   12.91
   0  -5   8   -0.59   11.40
   0   5   8    5.11   14.14
   0  -5   9   31.65   13.28
   0   5  -9   16.77   11.80
   0   5   9   32.67   11.78
   0  -5   9   25.83   16.51
   0   5   9   28.41   11.79
   0   5 -10  200.12   31.96
   0  -5  10  226.70   33.69
   0  -5  10  181.81   30.57
   0   5  10  260.16   35.75
   0   5 -11   21.12    4.61
   0  -5  11   47.43   19.01
   0  -5 -11   23.68    5.71
   0   5  11   38.45   19.65
   0   5 -11   19.00    4.88
   0   5 -11   31.66    6.48
   0  -5  11   -6.51   18.53
   0   5 -11   20.84   15.38
   0   5  11   16.34    4.39
   0   5 -11   25.66    5.58
   0   5 -12  127.57    9.86
   0  -5  12  109.99   24.32
   0   5 -12  126.53   10.46
   0   5  12  125.79   10.13
   0  -5 -12  148.28   12.49
   0   5 -12  147.31   10.74
   0   5  12  121.78   26.90
   0  -5  12  159.95   31.21
   0   5 -12  130.80   31.11
   0   5 -13    5.81    6.10
   0   5 -13    5.35    4.72
   0  -5 -13    3.20    6.80
   0   5  13    2.61    4.19
   0   5  14  114.89    9.98
   0   5 -14   99.11   10.32
   0  -5 -14  111.01   12.00
   0   5 -14  108.39    9.61
   0   5 -14  110.22   11.93
   0   5  15   13.20    5.15
   0   5 -15    7.04    6.90
   0   5 -15   14.84    5.63
   0  -5 -15    6.39    7.09
   0   5 -15   12.53    6.03
   0  -5  16   77.44    7.72
   0   5  16   76.28    7.00
   0   5 -16   77.33    9.31
   0   5 -16   74.86    7.77
   0  -5 -16   71.32    9.46
   0  -5 -16   81.89    7.53
   0   5 -16   68.39    8.12
   0   5 -17   69.66    6.50
   0   5  17   73.89    5.93
   0  -5  17   70.90    6.76
   0   5 -17   61.35    7.33
   0   5 -17   67.33    6.08
   0   5  17   77.01    7.72
   0  -5  18   25.97    3.49
   0   5 -18   22.55    4.34
   0   5 -18   20.35    3.02
   0   5  18   25.51    4.18
   0  -5 -19    5.51    2.40
   0   5 -19    4.42    2.16
   0  -6   0 1659.13   50.30
   0  -6   1  331.54   23.13
   0  -6  -1  339.10   23.66
   0  -6   2 1064.17   41.43
   0  -6  -2 1086.37   43.48
   0  -6  -2 1039.43   28.26
   0   6   2 1089.86   41.68
   0  -6   3  694.04   34.29
   0  -6   3  725.58   36.59
   0   6   3  765.93   36.94
   0  -6  -3  748.73   20.31
   0  -6   4   -2.24    7.29
   0  -6   4   -2.94    7.50
   0   6   4    2.88    9.02
   0  -6   5 1228.08   51.31
   0  -6   5 1236.02   55.22
   0   6   5 1363.57   57.64
   0  -6   6  322.44   29.89
   0  -6   6  347.07   31.91
   0   6   6  358.73   32.89
   0  -6   7    1.70   10.33
   0  -6   7    7.66    9.76
   0   6   7   27.82   16.38
   0  -6   8  701.34   52.35
   0   6   8  785.21   49.95
   0   6   8  726.82   53.15
   0  -6   8  581.43   45.90
   0  -6   9   28.58   13.19
   0   6   9   29.17   14.76
   0   6   9   43.24   13.26
   0  -6   9   46.68   15.80
   0  -6  10   41.89   15.70
   0   6  10   79.75   22.88
   0   6  10   67.32   16.25
   0  -6  10   63.70   19.33
   0   6 -11  185.80   11.54
   0  -6  11  135.06   25.78
   0   6 -11  186.24   11.95
   0  -6  11  181.18   33.69
   0   6  11  221.08   34.00
   0   6  11  184.19   11.42
   0  -6  11  173.70   11.42
   0   6 -11  170.52   12.47
   0   6 -11  181.76   11.42
   0  -6 -11  175.65   13.37
   0   6 -12   21.94    5.65
   0   6 -12   13.60    5.03
   0   6 -12   23.36    5.91
   0   6  12    5.42    9.89
   0  -6  12    0.83   12.16
   0  -6 -12    5.79    5.27
   0   6  12   22.68    6.29
   0   6 -12   17.97    6.69
   0  -6 -13   64.80    9.58
   0   6 -13   90.90    9.00
   0   6  13   85.09    8.82
   0   6 -13   67.95    8.73
   0   6 -14   66.48    7.81
   0  -6 -14   53.55   10.38
   0   6  14   74.63    8.61
   0   6 -14   65.31    8.87
   0   6  15    9.81    5.08
   0   6 -15   13.11    7.26
   0  -6 -15    1.88    7.42
   0   6 -15    6.94    4.00
   0   6 -15    3.56    5.61
   0   6 -16   18.45    5.43
   0   6  16   19.19    4.35
   0   6 -16   26.58    5.03
   0   6 -16   20.59    7.00
   0   6  16   36.50    7.42
   0   6  17    0.87    2.60
   0  -6  17    3.82    3.61
   0   6 -17   -2.44    4.61
   0   6 -17   -1.20    3.33
   0   6  17    8.57    4.70
   0  -6  18   48.38    4.14
   0   6 -18   50.82    5.22
   0   6  18   47.68    4.54
   0   6 -18   45.19    4.00
   0  -7   0    6.24    6.91
   0  -7   1  358.47   26.60
   0  -7  -1  362.32   26.64
   0  -7   2  371.00   27.26
   0  -7  -2  382.41   28.91
   0   7   2  384.94   28.17
   0  -7  -2  386.55   19.34
   0  -7   3  136.64   18.72
   0  -7  -3  131.26    9.73
   0   7   3  138.93   18.06
   0  -7   4  531.70   34.17
   0  -7   4  559.62   36.88
   0   7   4  594.81   37.74
   0  -7   5   39.89   13.93
   0   7   5   33.84   13.55
   0  -7   5   12.80    9.36
   0  -7   6   21.91   11.14
   0  -7   6   41.53   13.63
   0   7   6   60.16   18.41
   0  -7   7  544.13   42.71
   0   7   7  689.89   51.07
   0  -7   7  685.74   50.00
   0   7   8  179.29   25.93
   0  -7   8  162.93   25.19
   0   7   8  193.47   25.54
   0  -7   8  174.37   27.77
   0   7   9   97.49   20.38
   0  -7   9   43.87   17.77
   0   7   9   69.40   17.29
   0  -7   9   58.20   15.51
   0  -7  10  157.14   28.46
   0  -7 -10  185.21   13.32
   0   7  10  154.40   30.57
   0   7 -10  179.28   12.55
   0   7  10  200.55   29.52
   0  -7  10  168.14   30.57
   0   7  10  179.36   11.39
   0  -7  10  192.35   11.95
   0   7 -10  218.85   12.69
   0   7 -11  342.17   15.57
   0   7  11  415.75   49.80
   0  -7 -11  358.64   18.68
   0   7 -11  369.24   16.04
   0  -7  11  342.99   16.25
   0   7  11  353.75   16.26
   0  -7  11  299.90   39.34
   0  -7  11  340.46   42.68
   0   7 -11  347.21   17.91
   0   7 -11  351.89   16.65
   0  -7  12  147.61   28.29
   0   7 -12  164.33   11.20
   0  -7 -12  162.29   13.61
   0   7  12  144.64   11.21
   0   7 -12  159.10   12.35
   0  -7  12  153.22   31.56
   0   7 -12  153.80   11.35
   0   7 -12  178.06   13.95
   0   7 -13   23.51    5.84
   0   7 -13   13.57    6.25
   0  -7 -13   18.54    7.56
   0   7 -13   21.02    5.71
   0   7  13   25.32    6.38
   0   7 -14   41.29    9.56
   0   7 -14   44.72    6.71
   0  -7 -14   32.11    8.50
   0   7  14   29.12    6.33
   0   7 -14   19.85    7.09
   0   7 -15   23.52    8.24
   0   7  15   31.72    7.80
   0   7  15   17.79    5.12
   0   7 -15   12.94    5.68
   0   7  16   70.21    6.30
   0   7 -16   69.90    7.68
   0   7 -16   60.71    8.93
   0   7  16   76.00    8.24
   0  -7  17  106.69    7.11
   0   7 -17   95.51    6.98
   0   7 -17   98.30    8.47
   0   7  17   99.83    7.32
   0   7 -18   -0.16    2.71
   0  -7 -18    1.47    2.58
   0   7  18    2.04    2.33
   0  -7  18    1.72    1.97
   0   7 -18    4.55    2.25
   0  -8   0    5.38    7.00
   0  -8  -1  368.39   29.50
   0  -8   1  380.65   29.03
   0  -8  -2  607.86   26.94
   0   8   2  632.73   37.99
   0  -8   2  654.91   38.96
   0  -8  -2  684.45   40.75
   0   8   3   40.12   11.25
   0  -8   3   33.82   11.33
   0   8   4   77.22   14.85
   0  -8   4   73.83   15.85
   0   8   5  416.15   35.76
   0  -8   5  378.97   35.17
   0   8   6   -1.99   12.18
   0  -8   6   16.93   13.39
   0  -8   6   11.07   13.01
   0  -8   7   26.69   13.31
   0   8   7   19.32   11.05
   0  -8   7   39.22   15.10
   0  -8   8  142.53   25.99
   0   8   8  162.13   27.90
   0   8   8  136.28   23.98
   0  -8   8  185.91   30.20
   0   8   9   32.54   16.59
   0  -8   9   36.18   18.72
   0   8   9   33.74   19.67
   0  -8   9    9.32   11.46
   0  -8 -10  277.24   16.56
   0   8  10  308.72   40.72
   0  -8  10  188.27   30.61
   0   8 -10  279.76   14.35
   0   8  10  256.14   35.05
   0  -8  10  239.94   36.96
   0   8 -10  254.84   13.41
   0   8 -10  241.85   14.80
   0   8  10  248.56   13.50
   0  -8  10  265.41   14.08
   0  -8 -11   54.06    8.59
   0   8  11   58.23   24.45
   0  -8  11    8.85   10.80
   0   8 -11   47.78    7.97
   0  -8  11   60.50   23.44
   0  -8  11   47.80    7.32
   0   8  11   45.12    7.01
   0   8 -11   55.52    7.99
   0   8 -11   44.94    6.71
   0  -8  12   11.35    5.28
   0   8  12    1.97    4.44
   0   8 -12   12.83    6.94
   0  -8 -12    2.89    7.11
   0   8 -12    4.82    4.43
   0   8 -12    6.87    5.92
   0   8  13   96.32    9.27
   0   8 -13  111.70    9.50
   0   8  13  124.76   12.28
   0   8 -13  109.35   11.12
   0  -8 -13  104.37   11.79
   0   8  14   86.36    8.47
   0   8 -14   98.82   10.29
   0   8 -14   83.38   11.00
   0   8  14   92.06   10.52
   0   8  15   -1.31    4.33
   0   8  15   15.15    6.40
   0   8 -15   -0.43    5.59
   0   8 -15    2.94    7.08
   0   8  16  117.19    8.94
   0   8 -16  110.39   10.29
   0   8 -16  106.93    8.89
   0   8  17    2.27    3.22
   0   8 -17   -2.89    4.08
   0  -8  17   -1.21    2.96
   0   8 -17   -0.64    3.27
   0   8  18   46.44    3.49
   0   8 -18   45.51    4.32
   0   8  18   46.97    3.86
   0  -8  18   45.83    3.24
   0  -9   0   -2.01    9.20
   0  -9   1   30.97   11.12
   0  -9  -1   25.50   12.11
   0  -9  -2  217.53   26.01
   0  -9   2  185.49   22.82
   0   9   2  202.58   23.92
   0  -9  -2  206.23   16.98
   0  -9   3   26.92   11.78
   0   9   3   38.60   13.77
   0  -9   4  136.91   20.45
   0   9   4  166.51   23.94
   0  -9   5   76.89   19.63
   0   9   5   68.65   15.89
   0  -9   6   15.49   13.62
   0   9   6   17.09    9.72
   0  -9   7  456.46   45.07
   0   9   7  492.46   46.64
   0  -9   8   13.04   13.59
   0   9   8   -1.40    9.40
   0  -9   8   16.42    9.95
   0   9   8   -8.61   13.76
   0  -9   9  345.88   39.92
   0   9   9  385.66   17.19
   0   9   9  446.17   49.20
   0   9   9  430.87   44.99
   0  -9  -9  458.65   20.68
   0  -9   9  427.64   17.51
   0   9  -9  444.28   17.27
   0   9   9  397.39   16.83
   0  -9   9  386.79   46.08
   0   9  -9  432.00   19.19
   0   9  -9  483.24   18.34
   0   9 -10    5.66    5.27
   0   9  10    3.59    4.84
   0  -9  10   13.54   11.96
   0   9  10    1.94    4.21
   0  -9  10    6.97    4.52
   0   9  10    8.15   19.93
   0   9  10   14.47   11.44
   0  -9  10  -16.40   12.74
   0   9 -10   -1.51    4.81
   0   9 -10    7.88    4.92
   0  -9 -10    8.44    5.24
   0   9 -11  211.79   13.83
   0   9 -11  179.79   13.87
   0  -9  11  182.25   12.81
   0   9  11  194.69   12.77
   0   9  11  179.05   13.55
   0   9 -11  197.21   12.46
   0   9 -12    1.93    6.41
   0   9 -12    6.83    7.26
   0   9  12   -1.32    4.87
   0  -9  12   11.51    6.04
   0   9  12    8.99    6.86
   0   9 -12   -0.39    4.52
   0   9 -13   -5.39    7.40
   0   9 -13   18.35    8.59
   0   9  13   -2.71    5.48
   0   9  13   15.20    7.18
   0   9 -13    1.37    3.83
   0   9  14   41.14    6.37
   0   9 -14   46.17    8.31
   0   9 -14   52.83    9.26
   0   9  14   59.06    8.68
   0   9 -15   81.80    8.92
   0   9  15   80.92    8.50
   0   9 -15   87.24   10.47
   0   9 -16   32.50    5.85
   0   9  16   24.07    4.86
   0   9 -16   27.21    6.03
   0   9 -17  242.23   10.76
   0  -9  17  238.02    8.72
   0   9 -17  224.08    9.10
   0   9  17  216.36    8.51
   0  -9 -17  213.21    8.55
   0 -10   0  985.20   53.98
   0  10   1   23.09   13.85
   0 -10   1   17.84   10.72
   0 -10  -1    7.57   10.01
   0  10   2   86.10   18.47
   0 -10  -2   97.01   18.25
   0 -10   2  109.92   20.04
   0  10   3  244.36   29.20
   0 -10   3  236.06   28.69
   0  10   4  307.57   32.69
   0 -10   4  316.49   33.57
   0  10   5  763.99   53.81
   0 -10   5  739.79   53.49
   0  10   6   -8.89   13.35
   0 -10   6    1.34   11.00
   0  10   7  549.60   52.23
   0 -10   7  534.54   49.90
   0 -10   8   32.52   13.26
   0  10  -8   63.65    6.95
   0 -10   8   57.43    7.08
   0  10   8   52.35    7.01
   0  10  -8   63.16    8.28
   0  10   8   44.03   16.52
   0  10   8   55.98   19.24
   0  10   9   -1.16    4.79
   0  10   9   12.95   11.01
   0  10   9   -9.32   13.41
   0 -10   9   19.63   16.26
   0  10  -9    0.65    4.89
   0  10  -9    0.58    4.93
   0  10   9   -0.47    3.56
   0 -10   9    1.30    3.36
   0  10  -9    1.72    3.35
   0 -10  10    8.71    5.06
   0  10  10    1.84    4.72
   0  10  10    3.62    8.50
   0 -10  10   37.07   20.55
   0  10  10   10.54   14.98
   0  10  10    7.19    4.71
   0  10 -10    7.29    5.63
   0  10 -10    5.76    5.39
   0  10  11    5.75    5.05
   0 -10  11   14.22    5.81
   0  10 -11   11.71    6.35
   0  10 -11    9.10    4.77
   0  10  11    9.78    5.49
   0  10 -11    7.21    5.72
   0 -10  12  186.68   13.19
   0  10 -12  195.68   13.95
   0  10 -12  186.26   11.89
   0 -10 -12  209.33   12.81
   0  10 -12  201.74   14.95
   0  10  12  184.88   13.90
   0  10 -13   21.26    7.12
   0  10 -13   40.73    9.19
   0  10  13   29.48    7.86
   0  10 -13   19.46    4.91
   0  10 -14   28.12    7.66
   0  10  14   26.41    6.64
   0  10 -14   37.06    8.15
   0  10 -15    6.67    5.24
   0  10 -15    4.51    5.51
   0  10  15   -1.93    4.29
   0  10  16    4.83    3.36
   0  10 -16    7.97    4.67
   0  10 -16    3.88    3.87
   0 -10 -16    0.43    2.60
   0 -10  17    1.52    1.91
   0  10  17   -2.40    2.53
   0  10  17    7.42    2.78
   0  10 -17    2.49    2.40
   0  10  17    4.57    2.13
   0  10 -17    4.28    2.82
   0 -11   0    5.01   12.67
   0  11   1   22.91   12.81
   0 -11  -1   21.65   12.47
   0 -11   1   -1.08   12.34
   0  11   2   11.77    9.24
   0 -11   2    2.98    9.55
   0  11   3   -0.90   12.11
   0 -11   3   24.24   13.59
   0  11   4  187.25   28.36
   0 -11   4  194.80   28.56
   0  11   5   76.19   19.46
   0 -11   5   22.26   12.97
   0  11   6  169.04   29.04
   0 -11   6  192.05   31.57
   0  11  -7  671.59   22.67
   0  11   7  599.38   21.16
   0 -11   7  577.46   54.78
   0  11   7  676.12   59.95
   0 -11   7  606.83   20.51
   0  11   8   24.30   13.77
   0  11  -8   11.26    5.57
   0  11   8    1.47    4.21
   0 -11   8   11.14   15.99
   0  11  -8    0.35    3.11
   0 -11   8    8.87    4.38
   0  11   8  -11.67   18.54
   0  11  -9    6.96    4.75
   0  11   9   -8.46   15.72
   0 -11   9   10.43    5.26
   0  11  -9   10.74    4.47
   0  11   9    4.98   15.62
   0 -11   9    1.70    9.99
   0  11   9    2.12    4.97
   0  11  -9    9.54    5.64
   0  11 -10  550.39   21.33
   0  11 -10  475.42   21.80
   0 -11  10  511.49   20.73
   0 -11  11    7.00    5.27
   0  11 -11   -2.34    6.85
   0  11 -11    3.66    6.56
   0  11  11   -0.42    6.43
   0  11 -11   10.61    5.03
   0 -11 -12    8.93    5.27
   0  11 -12    2.90    3.96
   0  11 -12   19.86    8.14
   0  11 -12    7.72    6.83
   0 -11  12    8.10    5.95
   0  11  12    4.25    6.00
   0  11 -13    9.16    7.45
   0  11 -13   -2.67    6.10
   0  11  13   -5.18    5.89
   0  11 -13   -3.43    6.73
   0  11 -13    5.17    4.00
   0  11  14   27.20    5.79
   0  11 -14   26.30    6.77
   0  11 -14   26.27    6.66
   0  11 -15   20.17    5.95
   0  11 -15   10.92    4.94
   0  11  15   18.82    4.26
   0  11  16    8.05    3.71
   0  11 -16    1.94    3.30
   0  11 -16   -1.31    3.17
   0  11  16    5.25    3.05
   0  11  17   58.06    3.78
   0  11  17   50.85    3.88
   0  11 -17   51.85    4.08
   0 -12   0   13.75    9.82
   0  12   0    5.46   12.36
   0 -12   1   71.56   20.03
   0 -12  -1   92.57   22.74
   0  12   1   59.79   15.82
   0 -12   2   32.75   12.49
   0  12   2   31.14   12.78
   0 -12   3  406.02   41.15
   0  12   3  366.78   38.13
   0 -12   4    0.35    8.54
   0  12   4    3.88   10.94
   0  12  -5  540.35   18.89
   0 -12   5  507.85   48.05
   0  12  -5  584.13   20.22
   0  12   5  556.16   19.91
   0  12   5  501.33   48.99
   0  12   6   -4.71    5.62
   0  12  -6    0.37    4.46
   0  12   6    3.61   11.95
   0  12  -6    8.03    3.41
   0  12   6    7.50    4.15
   0 -12   6    2.92   11.09
   0  12  -7   13.90    4.44
   0 -12   7   12.89    5.50
   0  12   7   17.68    5.80
   0  12  -7    6.24    5.19
   0 -12   7    8.33    8.61
   0  12   8   10.20   17.18
   0 -12   8    7.21   10.60
   0  12   8   25.48   19.40
   0  12  -8   29.49    7.24
   0  12   8   24.15    6.45
   0  12  -8   20.11    4.52
   0 -12   8   22.66    5.81
   0  12  -9  187.48   14.15
   0  12   9  155.96   12.16
   0  12  -9  194.77   11.93
   0 -12   9  195.19   12.95
   0  12 -10   25.47    6.90
   0  12 -10   16.34    6.64
   0  12  10   13.07    6.45
   0 -12  10   17.11    6.03
   0 -12  11   12.13    5.52
   0  12 -11    7.02    6.33
   0  12 -11   13.92    7.26
   0  12  11    1.54    6.13
   0  12 -11   15.76    4.82
   0 -12  12    2.50    6.01
   0  12 -12   -5.93    3.95
   0  12 -12   10.36    7.38
   0  12 -12   -6.29    6.05
   0  12 -12   -4.13    6.58
   0 -12 -12    3.28    4.83
   0  12  12  -13.11    6.64
   0  12 -13   47.45    5.63
   0 -12 -13   49.49    6.26
   0  12  13   33.23    5.45
   0  12 -13   48.07    8.49
   0  12 -13   40.54    7.28
   0  12 -14    4.58    5.44
   0  12  14   20.12    5.33
   0  12 -14    9.61    5.13
   0  12  15   22.38    4.90
   0  12 -15   15.59    4.63
   0  12  15   23.02    4.13
   0  12 -15   16.14    4.84
   0  12  16   -0.38    1.66
   0  12  16    4.19    2.70
   0  12 -16    0.20    2.61
   0  12 -16   -5.07    2.84
   0  12  16    3.45    2.51
   0  13   0   -0.26   10.16
   0 -13   0    3.91    8.35
   0  13   1  222.64   31.95
   0 -13   1  237.64   32.68
   0  13   2   53.50   18.53
   0  13   2   62.32    7.52
   0 -13   2   55.26   18.04
   0  13   3    7.60    4.07
   0 -13   3   17.67    8.76
   0  13  -3   10.17    3.64
   0  13   3   18.79   14.14
   0  13   4   34.46   15.11
   0 -13   4   39.31   16.04
   0  13   4   36.60    6.50
   0  13  -4   43.10    6.39
   0  13  -4   45.27    6.29
   0  13   4   31.62    5.58
   0  13   5   35.76   17.94
   0 -13   5   34.39   16.18
   0  13  -5   20.55    4.42
   0  13   5   19.11    6.24
   0  13  -5   22.25    5.51
   0  13  -5   18.38    4.92
   0  13   5   10.81    4.44
   0  13   6   14.80   11.79
   0  13  -6   26.76    6.83
   0  13   6   10.93    4.89
   0  13   6   22.34    5.94
   0  13  -6   24.19    4.39
   0 -13   6   29.43    6.01
   0 -13   7  350.42   44.83
   0  13   7  327.19   16.52
   0  13   7  402.33   48.06
   0  13  -7  338.90   17.36
   0  13   7  324.45   17.34
   0 -13   7  367.54   17.26
   0  13  -7  348.59   15.37
   0  13  -8   66.98    7.27
   0 -13   8   65.60    8.73
   0  13   8   53.07    7.11
   0  13  -8   60.39    8.61
   0  13  -8   65.57    9.45
   0  13   8   45.62    7.55
   0 -13   9   80.33    9.29
   0  13   9   61.58    7.82
   0  13  -9   92.43    9.89
   0  13  -9   63.34    9.37
   0  13   9   42.72    7.19
   0  13  10   -4.00    7.36
   0 -13  10   -5.21    6.54
   0  13  10   -0.76    6.06
   0  13 -10  -11.03    5.56
   0  13 -10    1.33    6.11
   0  13 -10   -5.28    6.86
   0  13  11   27.65    8.08
   0  13 -11   34.63    7.62
   0 -13  11   24.15    7.16
   0  13  11   34.19    6.61
   0  13 -11   23.88    5.09
   0  13 -11   26.11    6.79
   0  13 -11   29.31    6.42
   0  13  12   66.13   10.18
   0 -13  12   47.90    7.96
   0  13 -12   60.76    9.00
   0  13 -12   52.46    7.63
   0 -13 -12   67.81    8.00
   0  13 -12   53.40    6.16
   0  13  12   69.12    8.42
   0  13 -12   52.65    8.31
   0  13  13   30.56    6.35
   0  13 -13   25.07    6.57
   0  13 -13   21.39    6.37
   0 -13 -13   12.47    3.87
   0  13 -13   22.57    3.89
   0  13 -13   13.80    5.53
   0  13  14   26.56    4.89
   0  13 -14    6.82    4.77
   0  13 -14   12.52    4.17
   0  13  14   24.92    5.36
   0  13 -15    6.43    3.04
   0  13 -15    1.89    2.18
   0  13  15    4.51    2.28
   0  13  15   12.92    3.66
   0  13  15    5.40    2.81
   0  13 -15    8.49    3.55
   0  14   0   32.70   15.47
   0 -14   0   59.94   20.50
   0  14   0   62.12    6.85
   0  14  -1   58.81   20.10
   0  14   1   33.34   14.14
   0  14   1   33.32    5.99
   0  14  -1   42.95    6.25
   0  14   1   43.89    6.89
   0 -14   1   42.95   15.77
   0  14   2   10.65    4.91
   0  14   2    5.72    3.39
   0  14  -2   13.79    4.58
   0  14  -3  149.88   10.55
   0  14   3  154.62   26.85
   0  14   3  161.66   11.70
   0  14   3  151.94   10.82
   0 -14   3  149.65   29.00
   0 -14   4   -4.01   10.89
   0  14   4    1.39    4.30
   0  14  -4    4.15    5.07
   0  14   4   -3.28   11.72
   0  14  -4    3.93    4.12
   0  14   4    0.34    3.73
   0  14   5  245.19   14.05
   0  14   5  274.03   38.93
   0  14  -5  248.28   12.87
   0  14  -5  258.41   15.04
   0  14   5  270.14   15.71
   0  14  -5  238.83   13.86
   0 -14   5  274.83   39.01
   0  14   6   27.86    6.42
   0 -14   6   34.01    7.00
   0  14  -6   26.82    6.76
   0  14  -6   29.10    5.18
   0  14   6   30.14    7.16
   0  14   7  175.39   13.36
   0  14  -7  186.50   13.48
   0  14  -7  178.84   11.08
   0 -14   7  198.21   13.60
   0  14   7  163.25   12.32
   0 -14   8   15.96    6.36
   0  14  -8   22.71    4.86
   0  14  -8   22.67    7.29
   0  14   8    6.85    6.31
   0  14  -8   18.31    6.22
   0  14   8   11.57    5.11
   0 -14   9    6.71    5.96
   0  14  -9   14.93    6.73
   0  14   9    2.95    6.75
   0  14   9    2.91    5.51
   0  14  -9   17.38    6.43
   0  14 -10    4.30    5.71
   0 -14  10    1.74    5.54
   0  14  10   -9.94    6.17
   0  14  10   -5.85    6.92
   0  14 -10    1.30    4.44
   0  14 -10    1.33    4.07
   0  14 -10    1.46    6.67
   0  14  11   80.79    8.94
   0 -14 -11   75.65    8.85
   0  14 -11   80.44    9.05
   0 -14  11   79.95    9.34
   0  14  11   78.08   10.17
   0  14 -11   55.52    8.60
   0  14 -11   83.35    7.95
   0  14 -11   68.43    6.79
   0  14  12   17.05    5.64
   0 -14 -12   12.82    4.43
   0  14 -12   21.09    6.76
   0  14 -12   14.07    6.20
   0  14 -12   10.31    4.09
   0 -14  12   14.51    5.93
   0  14 -12   10.28    3.30
   0  14  12   20.53    7.22
   0  14 -13   17.92    4.42
   0  14  13   24.76    4.74
   0  14 -13   28.54    5.45
   0  14  13   36.04    6.40
   0  14 -14    4.23    3.43
   0  14 -14    3.56    2.82
   0  14  14    0.78    2.56
   0  14  14    1.04    3.21
   0  14  14    1.92    2.57
   0  14 -15    7.21    2.59
   0  14  15    6.83    2.31
   0  14  15    3.52    1.88
   0  15   0   -1.80    4.14
   0  15   0  -14.20   10.01
   0  15   1  162.00   11.49
   0  15  -1  160.60   11.23
   0 -15   1  194.23   31.94
   0  15   1  165.25   29.06
   0  15  -1  154.68   27.61
   0  15  -2   14.08    4.33
   0  15   2   19.16    6.22
   0 -15   2   31.24   19.74
   0  15   2   13.84   12.35
   0  15  -2   28.73   14.55
   0  15  -3   30.78    6.05
   0  15   3   38.51    6.58
   0  15   3   40.21    8.05
   0  15   3   37.03   13.91
   0  15  -4   29.40    6.96
   0  15   4   25.36    6.22
   0  15  -4   30.14    6.33
   0  15   4   33.99    7.96
   0  15  -5   45.48    7.95
   0  15   5   36.35    6.94
   0  15  -5   37.81    6.67
   0  15   5   42.59    7.91
   0  15   6    3.71    6.73
   0  15   6    2.37    5.17
   0  15  -6   -1.08    5.69
   0 -15   6    3.90    6.17
   0  15   7   15.35    6.02
   0  15   7   14.25    6.68
   0  15  -7   13.29    5.81
   0 -15   7    8.72    5.42
   0  15  -8   31.20    7.57
   0  15   8   30.91    6.70
   0  15   8   19.64    7.23
   0  15  -8   30.46    6.19
   0 -15   8   34.98    7.05
   0  15  -9  158.76   12.88
   0  15   9  152.59   11.53
   0  15   9  143.51   11.77
   0  15  -9  193.37   11.97
   0 -15   9  164.02   11.89
   0 -15  10   -1.84    5.69
   0  15 -10   -2.30    6.26
   0  15  10    5.67    5.19
   0  15  10   -6.36    6.23
   0  15 -10    5.97    5.46
   0 -15 -10   -1.53    5.64
   0  15 -11   78.93    8.25
   0  15  11   59.87    6.87
   0 -15 -11   66.87    8.25
   0 -15  11   63.63    7.77
   0  15 -11   62.44    8.23
   0  15 -11   61.61    6.02
   0  15  11   69.41    8.86
   0  15  11   64.70    6.50
   0  15  12    9.56    3.92
   0  15  12   -2.84    3.16
   0  15 -12    8.22    5.13
   0  15 -12    1.56    4.54
   0  15  12   -0.14    4.79
   0  15 -12    7.82    3.29
   0 -15 -12    1.08    3.86
   0  15  13   -1.06    2.53
   0 -15 -13    5.52    2.66
   0  15  13    3.76    3.68
   0  15 -13    4.36    3.55
   0  15  13    6.28    2.89
   0  15 -13    4.51    1.95
   0  15  14   -4.74    2.73
   0  15 -14    8.22    2.82
   0  16   0   15.56    5.39
   0  16   1   35.61    6.42
   0  16  -1   32.51    6.75
   0  16   2    5.42    4.67
   0  16  -2   11.01    5.24
   0  16  -3  122.81   11.63
   0  16   3  133.00   12.14
   0  16  -3  121.01   10.35
   0  16   3  119.39   10.47
   0  16   4    0.61    5.18
   0  16  -4    5.84    6.09
   0  16  -4   -5.54    5.50
   0  16  -5  108.51   10.93
   0  16   5  105.46   11.87
   0 -16   5   96.25   10.31
   0  16   5  107.15   10.21
   0 -16   6    7.06    5.62
   0  16   6   18.28    7.86
   0  16  -6   10.83    4.71
   0  16  -6    4.77    6.08
   0  16   6   17.47    6.33
   0 -16   7   10.75    5.80
   0  16  -7   -6.19    7.03
   0  16   7   10.37    6.78
   0  16  -7   11.08    4.98
   0  16   7   13.99    5.80
   0  16  -8    7.19    6.14
   0 -16   8    8.85    5.47
   0  16   8    1.79    6.74
   0  16   8    5.04    4.41
   0  16  -8   20.90    5.72
   0  16  -9   10.41    4.97
   0 -16   9    4.10    5.45
   0  16  -9   -0.33    5.71
   0  16   9    6.49    6.42
   0  16   9    3.27    4.33
   0 -16  -9    7.82    6.13
   0 -16 -10    5.96    5.29
   0  16 -10   -1.09    4.62
   0 -16  10   -0.69    4.65
   0  16 -10   -1.53    5.39
   0  16  10   -9.92    6.96
   0  16 -10   -2.88    3.03
   0  16  10   -3.29    4.17
   0  16  11   -0.47    3.43
   0  16 -11   10.83    5.46
   0 -16  11    7.95    4.28
   0  16  11   -5.95    5.41
   0  16 -11    8.37    4.52
   0 -16 -11    8.29    5.04
   0  16  12   -7.63    4.48
   0  16  12   -0.68    1.95
   0  16  12   -2.56    2.65
   0  16 -12    0.18    3.59
   0  16 -13   13.44    2.81
   0  16  13   14.08    3.17
   0  17   0   -2.23    5.22
   0  17  -1  120.14   10.28
   0  17   1  123.30   10.65
   0  17  -2   16.94    7.51
   0  17   2    0.62    5.13
   0  17  -2    3.64    4.93
   0  17  -3    6.30    6.07
   0  17  -3    1.29    4.75
   0  17   3    2.72    5.02
   0  17  -4   29.30    7.79
   0  17  -4   21.06    5.51
   0  17   4   20.56    5.80
   0  17   4   38.64    8.96
   0  17  -5   13.63    4.21
   0  17   5   29.69    8.41
   0  17  -5    9.98    6.43
   0 -17   5   24.56    6.90
   0  17  -6   18.96    4.88
   0  17  -6    2.01    6.69
   0 -17   6   13.55    6.18
   0  17   6   15.69    5.40
   0  17   7   15.13    6.58
   0 -17   7   20.24    5.86
   0  17   7   25.20    5.77
   0 -17  -7   17.03    5.32
   0  17  -7   14.63    4.37
   0  17  -7   13.16    6.29
   0 -17   8    7.71    5.43
   0  17   8   -0.48    4.20
   0 -17  -8    4.26    6.91
   0  17  -8    5.30    4.01
   0  17  -8   -3.99    5.97
   0  17   8  -12.40    7.47
   0 -17   9  104.58    8.76
   0  17   9   92.86    7.29
   0 -17  -9   99.42    9.80
   0  17  -9  101.26    9.26
   0  17  -9  115.60    8.13
   0  17  10   28.78    5.16
   0 -17  10   53.53    6.32
   0  17  10   36.20    4.70
   0 -17 -10   42.45    6.70
   0 -17 -10   23.00    4.68
   0  17 -10   38.71    5.97
   0  17 -10   43.92    5.65
   0 -17  11    7.82    3.57
   0  17  11    5.63    2.54
   0 -17 -11   10.33    4.35
   0  17 -11    0.05    3.03
   0  17 -11    7.37    4.00
   0 -17 -11    7.66    3.11
   0  17  12    0.70    2.64
   0 -17 -12    8.01    2.64
   0  17 -12    3.55    2.06
   0  18   0   13.48    5.77
   0 -18  -1   13.47    4.92
   0  18   1   12.45    5.52
   0  18  -1   16.63    6.12
   0 -18  -2   47.25    6.88
   0  18  -2   60.76    9.11
   0  18  -2   47.52    7.32
   0  18   2   48.02    7.74
   0  18  -3   66.07    9.15
   0  18  -3   49.36    7.51
   0  18   3   43.01    7.26
   0 -18   4   18.48    6.39
   0  18  -4    7.00    6.38
   0  18   4    6.63    5.20
   0 -18  -5  -12.51    7.04
   0  18   5    4.19    5.08
   0 -18   5   13.83    6.00
   0  18  -5   -5.42    6.21
   0  18  -6   16.20    3.89
   0 -18  -6   15.71    7.27
   0  18   6   12.03    4.70
   0  18  -6    7.97    6.16
   0 -18   6   23.66    6.09
   0 -18   7   42.96    6.54
   0  18  -7   50.56    5.33
   0 -18  -7   42.44    7.75
   0  18  -7   40.43    7.22
   0  18   7   33.20    6.70
   0 -18   8   27.64    5.33
   0  18  -8   33.29    4.65
   0 -18  -8   35.37    7.41
   0  18   8   10.48    4.07
   0  18  -8   26.65    5.75
   0  18   8   15.61    5.09
   0 -18   9    0.31    3.53
   0  18  -9    0.61    2.81
   0 -18  -9   12.59    5.50
   0  18   9    1.09    3.44
   0  18  -9   -5.01    4.08
   0  18   9  -11.60    5.61
   0 -18  10    0.10    2.93
   0  18 -10   -3.46    2.86
   0 -18 -10    6.83    4.14
   0  18  10   12.68    3.97
   0  18 -10    6.80    3.70
   0  18  10   -2.32    4.03
   0 -18 -11   27.93    3.77
   0  18  11   37.21    4.08
   0  18 -11   33.82    4.07
   0  19   0    0.75    4.53
   0  19   0    5.42    5.83
   0 -19  -1    7.06    3.99
   0  19  -1    3.75    4.44
   0  19   1    1.57    4.91
   0  19  -1   18.06    6.81
   0 -19  -2    8.25    4.39
   0  19  -2   -0.54    4.39
   0  19   2   13.09    5.63
   0  19  -2   14.83    6.39
   0  19   3    7.85    5.14
   0 -19  -3    9.97    5.03
   0 -19   3   16.55    6.17
   0  19  -3    9.59    6.17
   0  19   4   40.53    6.34
   0 -19  -4   38.09    6.82
   0 -19   4   57.60    7.37
   0  19  -4   45.69    7.27
   0  19   5   24.98    5.56
   0 -19   5   37.68    5.96
   0  19  -5   25.85    5.71
   0  19   6   -5.89    4.59
   0 -19  -6    5.57    4.97
   0 -19   6   -5.54    4.40
   0  19  -6    8.14    5.07
   0  19   7    7.27    3.60
   0 -19  -7   18.35    5.67
   0 -19   7   21.29    4.71
   0  19  -7   11.05    4.41
   0  19   8   10.96    3.52
   0 -19  -8   16.20    5.28
   0 -19   8   19.38    3.77
   0  19  -8   17.20    4.34
   0 -19   9   25.19    3.73
   0  19   9   26.49    3.97
   0  19  -9   23.80    4.02
   0 -19 -10   28.55    3.96
   0  19  10   22.96    2.99
   0  19 -10   28.68    3.47
   0  20   0   27.17    5.32
   0  20   0   37.38    6.98
   0  20   1   11.59    4.82
   0  20  -1    3.73    3.86
   0  20   1    7.01    4.86
   0  20  -1    5.94    4.91
   0  20   2    8.41    4.66
   0 -20  -2   -1.68    3.39
   0 -20   2    8.81    4.59
   0  20  -2    2.00    4.69
   0  20   3   45.39    6.61
   0 -20  -3   51.97    6.49
   0 -20   3   44.75    6.01
   0  20  -3   38.31    5.85
   0  20   4   31.00    5.41
   0 -20  -4   30.13    5.50
   0 -20   4   32.99    5.56
   0  20  -4   31.17    5.47
   0  20   5    2.45    3.54
   0 -20  -5   -0.33    3.84
   0 -20   5   -1.39    3.39
   0  20  -5    3.39    3.82
   0  20   6   -1.33    3.16
   0 -20  -6   -2.20    4.11
   0 -20   6    1.55    2.85
   0  20  -6    5.13    3.56
   0  20   7    3.89    2.57
   0 -20  -7   11.50    4.04
   0 -20   7   12.59    3.31
   0  20  -7    6.71    3.27
   0 -20   8    9.47    2.53
   0  20   8    2.31    2.05
   0  20  -8    3.69    2.30
   0 -20  -9   10.31    2.61
   0 -21   0    0.27    3.25
   0  21   0    1.36    3.09
   0  21   0    3.47    4.07
   0 -21   1    6.62    3.40
   0  21   1    7.89    3.21
   0  21  -1    3.02    3.55
   0  21   1    5.16    4.01
   0 -21   2   11.61    3.81
   0  21   2   11.20    3.59
   0  21   2   11.27    4.10
   0  21  -2   15.18    4.09
   0  21   3    3.14    3.12
   0 -21  -3   -3.02    2.61
   0 -21   3   -3.57    3.28
   0  21   3   -0.42    3.59
   0  21  -3   -2.39    3.52
   0  21   4   10.46    3.00
   0 -21  -4   10.36    3.41
   0 -21   4   11.54    3.25
   0  21   4    8.03    3.37
   0  21  -4   13.42    3.91
   0  21   5    9.01    2.46
   0 -21  -5   10.78    3.52
   0 -21   5   15.43    3.19
   0  21  -5   11.44    3.37
   0  21   6    4.67    1.91
   0  21  -6   11.76    2.92
   0 -21  -6   10.06    3.02
   0 -21   6   14.64    2.77
   0 -21   7    2.38    1.51
   0  21  -7    7.73    2.19
   0 -22   0    3.50    2.11
   0  22   0    6.05    2.77
   0 -22   1    1.26    1.79
   0 -22  -1    0.66    1.67
   0  22  -1    4.02    2.60
   0  22   1    2.58    2.70
   0 -22   2   10.97    2.40
   0 -22  -2    9.24    2.20
   0  22  -2    5.37    2.49
   0  22   2   13.18    3.06
   0 -22   3    1.85    1.72
   0  22   3    2.95    2.19
   0  22  -4   -1.75    1.74
   0  22   4    2.14    1.97
   1   0 -19   -5.16    3.50
  -1   0  19   -1.54    2.47
   1   0 -18   19.73    5.86
  -1   0  18   11.04    3.99
   1   0 -17    9.13    6.48
  -1   0  17    2.57    4.55
   1   0 -16   30.90    7.90
   1   0 -16   32.67    5.75
  -1   0  16   41.33    6.54
   1   0 -15   -1.72    6.41
  -1   0  15   -1.28    5.01
   1   0 -15   -5.44    4.70
  -1   0  14    4.87    4.72
   1   0 -14    3.11    3.92
   1   0 -14    4.84    5.97
   1   0 -13   21.78   17.56
   1   0 -13   -0.47    4.91
   1   0 -12  371.44   45.20
   1   0 -12  369.40   16.80
   1   0 -11    0.31   10.22
   1   0 -10  738.42   56.81
  -1   0  10  801.34   44.45
  -1   0   9   -0.50    6.54
  -1   0   8   61.36   13.29
  -1   0   8   70.72   18.36
  -1   0   7   12.20    8.40
  -1   0   7   -9.10   12.68
  -1   0   6 1760.87   61.59
  -1   0   6 1517.22   51.54
  -1   0   5   -2.18    6.61
  -1   0   5    0.71    6.97
  -1   0   4 1056.84   37.78
  -1   0   4  984.39   35.61
  -1   0   3    5.51    5.06
  -1   0   3    0.44    4.29
  -1   0   2 1119.49   26.15
  -1   0   2 1103.68   20.81
  -1   0   2 1057.08   28.89
  -1   0   2 1038.03   19.33
  -1   0   1    1.48    1.53
  -1   0   1    1.41    1.79
  -1   0   1   -0.70    1.95
  -1   0   0 9832.13   67.70
  -1   0   0 9999.00   45.24
  -1   0   0 9928.54   53.21
  -1   0  -1    0.16    2.62
   1   0   1    1.08    1.93
  -1   0  -1    0.75    2.01
  -1   0  -1    1.19    3.35
   1   0   2 4203.56   60.02
  -1   0  -2 4476.82   61.80
  -1   0  -3    1.73    4.55
   1   0   3    0.97    1.94
   1   0   3   -5.26    6.03
   1   0   4  150.60   16.82
  -1   0  -4  179.55   13.55
   1   0   4  155.36    9.86
   1   0   5   -0.42    2.88
  -1   0  -5    3.65    4.09
   1   0   5    4.72    7.65
   1   0   6   44.08   12.42
   1   0   6   41.54    6.08
  -1   0  -6   40.10   12.63
   1   0   7    2.49   11.03
  -1   0  -7   11.29   10.35
  -1   0  -8  663.09   49.01
   1   0   8  731.92   49.66
  -1   0  -9    5.85   11.07
  -1   0 -10  642.80   54.10
  -1   0 -11   -8.64   13.02
  -1   0 -12   99.56    9.54
  -1   0 -12   73.85    8.54
  -1   0 -12   92.44    9.59
  -1   0 -12   76.07   19.57
   1   0  13   -3.50    3.93
  -1   0 -13    3.55    5.39
  -1   0 -13    0.13    4.34
  -1   0 -13   -0.57    4.32
   1   0  14  153.16   10.53
  -1   0 -14  160.40   12.27
  -1   0 -14  162.56   12.02
  -1   0 -14  150.62   11.42
   1   0  15    0.07    3.88
  -1   0 -15   -1.64    5.44
  -1   0 -15   -2.19    4.40
  -1   0 -15   -0.62    4.26
   1   0  16   41.19    5.56
  -1   0 -16   37.12    6.85
  -1   0 -16   33.08    5.93
  -1   0 -16   35.52    5.63
  -1   0 -17    1.90    3.74
   1   0  17    1.62    2.51
  -1   0 -18    7.93    3.49
   1  -1 -19   -5.82    3.58
   1   1 -19   -1.16    2.99
  -1   1  19    2.42    2.45
  -1  -1  19    6.33    2.83
   1  -1 -19    3.37    2.87
  -1   1  18    4.35    4.19
  -1  -1  18    0.38    3.73
   1   1 -18    5.56    4.62
   1  -1 -18   -5.47    5.41
  -1  -1  17   73.06    7.72
  -1   1  17   77.03    7.77
   1   1 -17   67.13    6.94
   1  -1 -17   62.12    8.36
   1   1 -17   64.86    8.40
  -1   1  16  104.99    9.26
  -1  -1  16  108.15    9.53
   1  -1 -16  127.63   11.67
   1   1 -16  116.41   11.18
   1   1 -16  128.29   10.10
  -1  -1  15   16.40    6.05
  -1   1  15   17.51    6.28
   1  -1 -15   15.16    7.55
   1   1 -15    4.89    6.49
   1   1 -15   14.77    5.52
   1   1 -14   72.17    9.40
   1  -1 -14   68.69    9.59
  -1   1  14   70.21    8.64
   1   1 -13    4.77    3.90
   1   1 -13   -5.31   14.50
   1  -1 -13    6.18   13.53
   1  -1 -13    1.39    5.25
   1   1 -13   -0.87    5.80
  -1   1  13    5.11    4.76
   1   1 -12  183.58   33.39
   1  -1 -12  156.53   29.54
   1   1 -12  174.79   11.81
   1  -1 -12  178.97   12.10
   1   1 -11  135.04   26.71
   1  -1 -11  150.85   29.59
  -1   1  10   -1.70    7.48
   1   1 -10   15.67   12.48
  -1   1  10   28.85   16.51
   1   1  -9   34.28   13.95
  -1  -1   9   55.96   12.12
  -1   1   9   39.52   10.75
  -1   1   9   36.79   15.77
  -1  -1   8   10.61    7.71
   1   1  -8    6.00   11.38
  -1   1   8   12.61    7.63
  -1   1   8   -0.05   10.86
  -1   1   7  170.34   23.24
  -1   1   7  157.85   18.61
  -1  -1   7  137.11   16.70
  -1   1   6  373.59   26.70
  -1  -1   6  350.22   24.38
  -1   1   6  421.09   30.84
  -1  -1   5  413.99   24.94
  -1   1   5  478.23   27.65
  -1   1   5  472.31   29.34
  -1  -1   4  696.61   29.03
  -1   1   4  746.25   30.95
  -1   1   3  500.50   22.88
  -1  -1   3  479.05   21.64
  -1   1   3  546.61   23.02
  -1   1   3  543.75   13.26
  -1  -1   2 1732.59   35.75
  -1   1   2 1747.72   36.10
  -1   1   2 1758.68   22.99
  -1   1   2 1654.53   32.27
  -1  -1   1   17.57    3.10
  -1   1   1   12.26    3.28
   1  -1  -1   15.72    2.49
  -1  -1   1   16.60    1.75
  -1  -1   1   15.43    3.51
   1   1  -1    9.90    1.61
  -1  -1   1   15.59    2.54
  -1   1   1   12.41    1.83
  -1   1   1   15.22    2.84
  -1  -1   1   16.35    3.24
  -1   1   0  114.42    6.28
   1  -1   0  120.92    6.66
  -1   1   0  141.40    7.77
  -1  -1   0  139.35    8.18
  -1   1   0  131.92    8.16
  -1  -1  -1  604.18   18.24
   1   1   1  573.68   16.46
  -1  -1  -1  562.24   19.34
  -1   1  -1  562.72   18.45
  -1  -1  -2 1027.77   26.01
   1   1   2  980.93   27.94
   1  -1   2  953.00   27.50
  -1  -1  -2  968.12   26.86
  -1   1  -2  956.46   29.31
   1  -1   3 4245.40   70.97
   1   1   3 4463.33   73.33
  -1   1  -3 4192.42   66.71
  -1  -1  -3 4547.80   61.00
  -1   1  -3 4443.96   75.33
   1   1   4 2936.81   69.35
   1  -1   4 2830.78   67.55
  -1   1  -4 3045.25   59.35
  -1   1  -4 3166.11   72.97
   1  -1   5  180.10   19.96
   1   1   5  185.03   20.55
  -1   1  -5  196.35   21.81
  -1   1  -5  203.61   15.15
   1  -1   5  207.79    9.60
   1   1   5  187.71   13.86
   1   1   6   10.05    4.46
  -1   1  -6   11.79    8.27
   1  -1   6    7.08    8.56
   1   1   6   12.29    9.46
  -1   1  -6   10.24    3.31
   1   1   7  364.30   32.79
  -1   1  -7  298.76   31.17
   1   1   7  366.25   22.31
   1   1   8   67.08   17.91
  -1   1  -8   93.29   20.76
  -1  -1  -8   72.10   18.97
   1   1   9  236.71   32.33
  -1   1  -9  195.47   30.82
  -1  -1  -9  228.54   31.51
  -1  -1 -10   14.78   12.91
  -1   1 -10   13.93   15.18
  -1  -1 -11   11.26    4.58
  -1   1 -11    3.30   13.13
  -1  -1 -11   12.20   13.48
  -1  -1 -12  747.49   23.19
  -1   1 -12  774.50   23.72
  -1   1 -12  776.97   22.36
   1   1  12  809.64   22.90
  -1  -1 -12  931.21   71.78
  -1   1 -12  872.20   70.09
  -1   1 -12  809.22   25.68
  -1  -1 -12  776.44   24.19
  -1  -1 -12  824.32   25.70
  -1   1 -12  826.55   25.00
  -1   1 -13    7.84    4.97
  -1  -1 -13    9.25    5.19
   1   1  13   10.21    4.18
  -1   1 -13   13.98    6.50
  -1  -1 -13    4.41    3.90
  -1   1 -13    3.35    4.95
  -1  -1 -13   16.56    6.06
  -1   1 -14  155.31   11.48
  -1  -1 -14  194.88   12.35
   1  -1  14  186.98   11.60
   1   1  14  184.65   11.31
  -1  -1 -14  198.42   12.56
  -1   1 -14  182.69   13.35
  -1  -1 -14  215.71   14.29
  -1   1 -14  209.76   13.57
  -1   1 -15   33.81    6.55
  -1  -1 -15   31.83    5.37
   1  -1  15   40.23    5.84
   1   1  15   37.86    5.90
  -1   1 -15   32.14    6.75
  -1  -1 -15   50.91    7.05
  -1   1 -15   41.18    7.36
  -1  -1 -15   30.14    7.15
  -1   1 -16   14.72    4.74
   1  -1  16   10.03    3.80
   1   1  16   17.23    4.25
  -1   1 -16   13.12    5.08
  -1   1 -16   10.81    4.74
  -1  -1 -16    8.52    5.75
  -1  -1 -17    5.70    4.64
   1  -1  17    0.70    2.64
   1   1  17   -1.69    2.50
  -1   1 -17    1.71    3.53
  -1   1 -17    1.19    3.10
  -1  -1 -18    2.09    3.03
  -1   1 -18    3.32    3.61
   1  -2 -19   27.54    3.49
  -1   2  19   37.16    4.80
  -1   2  19   28.55    3.48
  -1  -2  19   24.92    3.41
   1   2 -19   24.03    4.07
  -1  -2  18   16.10    4.44
  -1   2  18   17.56    4.10
   1   2 -18   10.42    3.60
   1  -2 -18   23.41    6.21
   1   2 -18    4.39    4.36
  -1   2  17   10.08    4.94
  -1  -2  17    7.52    5.24
   1  -2 -17    8.05    6.57
   1   2 -17    9.09    5.87
   1   2 -17   12.79    4.97
  -1  -2  16  249.91   13.51
  -1   2  16  262.70   13.62
   1   2 -16  245.37   12.25
   1  -2 -16  223.02   14.85
   1   2 -16  234.69   14.48
   1   2 -16  231.43   13.91
  -1  -2  15   14.56    5.63
  -1   2  15   16.37    5.68
   1   2 -15   25.73    5.37
   1   2 -15   20.42    6.60
   1  -2 -15   20.22    7.34
   1   2 -15   15.37    6.89
  -1   2  14   15.23    6.39
   1  -2 -14   14.19    7.04
   1   2 -14    5.20    5.78
   1   2 -14   11.04    4.48
  -1   2  13  127.31   10.69
   1   2 -13  119.70   10.74
   1  -2 -13  137.47   11.58
   1   2 -13  114.51    9.23
   1   2 -13  114.70   28.29
   1  -2 -13  130.60   30.99
   1  -2 -12   59.14   18.13
   1   2 -12   74.42   26.21
   1   2 -12   56.21    7.47
   1  -2 -12   66.29    8.64
  -1   2  12   65.30    7.60
   1   2 -11    6.47   12.75
  -1   2  11   23.41   19.69
   1   2 -10  481.44   46.42
  -1   2  10  547.97   47.31
  -1   2  10  568.71   40.63
   1   2  -9  431.74   40.36
  -1   2   9  542.38   44.41
  -1   2   9  437.42   33.60
  -1   2   8    3.15    7.79
  -1  -2   8   32.35    8.99
   1   2  -8   16.30   12.61
  -1   2   8   20.68   13.11
   1   2  -7  401.73   33.46
  -1   2   7  449.02   34.95
  -1  -2   7  409.63   27.15
  -1   2   7  452.99   31.91
   1   2  -6    5.05    8.25
  -1   2   6   -1.46    7.91
  -1  -2   6    0.95    4.82
  -1   2   6   12.47   11.16
  -1  -2   5  322.07   21.44
  -1   2   5  351.39   23.68
  -1   2   5  377.53   25.67
   1   2  -5  300.54   23.49
  -1   2   4  512.15   26.07
  -1  -2   4  488.77   23.71
  -1   2   4  551.57   10.94
  -1   2   4  541.81   27.63
   1   2  -4  485.11   26.11
  -1   2   3    8.69    4.23
   1   2  -3   14.16    5.30
  -1  -2   3   18.15    5.75
  -1   2   2 1752.75   33.30
  -1  -2   2 1789.96   34.64
   1  -2  -2 1804.41   34.24
   1   2  -2 1771.70   30.55
  -1  -2   2 1743.65   29.72
  -1   2   1  975.37   19.79
  -1  -2   1 1053.22   23.50
  -1  -2   1 1019.39   20.30
   1  -2  -1 1032.18   23.71
  -1  -2   1  998.78   19.94
  -1  -2   0 6573.33   60.37
   1  -2   0 6562.32   60.84
  -1  -2   0 6423.44   54.19
   1   2   1    5.83    3.56
  -1  -2  -1    3.75    2.54
   1  -2   1    3.36    1.98
  -1   2  -1    8.01    2.74
   1  -2   1    2.62    3.24
  -1  -2  -2 1979.76   36.24
   1   2   2 2017.69   41.51
  -1   2  -2 1959.67   44.03
   1   2   3 2013.67   49.34
  -1   2  -3 1973.17   51.39
   1   2   4  508.30   29.21
  -1   2  -4  517.55   25.76
  -1   2  -4  523.34   30.11
   1   2   5   16.91    8.08
  -1   2  -5   27.49    7.15
  -1   2  -5   16.81    9.46
   1   2   6  244.03   25.70
   1   2   6  253.32   18.58
  -1   2  -6  239.18   17.61
  -1   2  -6  239.24   25.49
   1   2   7  110.50   17.81
   1   2   7  160.26   16.34
  -1   2  -7  139.00   23.64
   1   2   8   78.52   16.93
  -1   2  -8   98.20   20.29
   1   2   9   -6.90   11.55
  -1   2  -9   -2.94   11.46
  -1  -2 -10 1396.15   81.45
  -1   2 -10 1272.11   77.23
   1   2  10 1432.23   78.85
  -1  -2 -11   -3.22   10.23
  -1   2 -11   12.42   10.25
  -1  -2 -11    9.70    4.21
  -1   2 -11    9.24    3.81
  -1   2 -12   28.73    6.02
  -1  -2 -12   24.31    5.55
  -1   2 -12   20.32    4.45
   1   2  12   19.32    4.80
  -1   2 -12   23.57    6.50
  -1   2 -12   25.56    5.52
  -1  -2 -12   29.51    7.10
  -1   2 -12   -0.18   15.57
  -1  -2 -12   18.46   13.63
   1   2  13   77.98    7.98
  -1   2 -13   67.05    8.49
  -1  -2 -13   70.67    9.44
  -1   2 -13   61.12    8.24
  -1  -2 -13   65.65    7.80
  -1   2 -13   59.53    8.81
   1  -2  14  169.03   11.27
   1   2  14  193.71   11.34
  -1  -2 -14  187.57   13.76
  -1   2 -14  210.34   13.11
  -1  -2 -14  209.32   12.03
  -1   2 -14  195.37   12.85
  -1   2 -14  187.96   13.79
   1   2  15   27.06    5.21
   1  -2  15   18.77    4.98
  -1  -2 -15   16.83    6.50
  -1   2 -15   19.13    5.74
  -1   2 -15   19.52    5.81
  -1   2 -15   28.31    7.23
   1  -2  16    9.83    3.99
   1   2  16   10.72    3.55
  -1   2 -16   13.42    4.83
  -1  -2 -16   14.58    6.11
  -1   2 -16    8.04    4.37
  -1   2 -16    3.60    4.59
   1   2  17    2.53    2.67
   1  -2  17   12.41    3.35
  -1   2 -17    7.30    3.46
  -1   2 -17    3.19    3.59
  -1  -2 -17   10.81    4.68
  -1   2 -17    6.41    3.40
  -1  -2 -18   14.03    3.32
  -1   2 -18   17.40    4.23
   1  -2  18    9.23    1.93
   1   3 -19    6.58    2.65
  -1   3  19   12.49    3.66
  -1   3  19   14.99    2.74
  -1  -3  19   13.39    2.98
  -1  -3  18  129.27    8.13
  -1   3  18  118.25    7.52
   1  -3 -18  122.58    7.65
   1   3 -18  110.85    7.73
   1   3 -18  100.33    7.78
   1  -3 -18  117.65    9.44
  -1   3  17   21.62    5.70
  -1  -3  17   15.31    5.54
   1   3 -17   18.45    3.95
   1   3 -17   16.24    5.55
   1   3 -17   13.93    5.40
   1  -3 -17    8.92    6.59
  -1   3  16  190.34   12.04
  -1  -3  16  183.22   12.07
   1   3 -16  184.30   10.98
   1   3 -16  187.71   13.33
   1   3 -16  200.94   13.31
   1  -3 -16  194.50   13.98
  -1   3  15   13.03    5.01
   1   3 -15   23.55    7.28
   1  -3 -15   12.43    7.61
   1   3 -15   19.14    5.21
  -1   3  14  139.49   10.98
   1  -3 -14  142.89   12.70
   1   3 -14  145.77   11.88
   1   3 -14  130.03   10.16
  -1   3  13   50.79    7.26
   1  -3 -13   47.22    8.06
   1   3 -13   49.18    7.85
   1   3 -13   54.82   18.07
   1   3 -13   38.83    5.94
   1   3 -12  148.33   10.16
   1   3 -12  174.67   11.83
   1  -3 -12  184.87   12.72
  -1   3  12  197.14   32.49
  -1   3  12  175.26   11.43
   1   3 -12  165.62   32.61
   1   3 -11   85.64   25.95
  -1   3  11   85.98   22.84
  -1   3  10   -1.11    8.85
   1   3 -10   17.65   17.91
  -1   3  10   17.27   18.57
  -1   3   9   23.03   11.23
   1   3  -9   21.39   13.60
  -1   3   9   29.91   15.08
  -1   3   8   89.33   16.03
   1   3  -8   83.15   19.09
  -1   3   8   97.45   19.24
  -1   3   7 2288.16   77.17
  -1   3   7 2182.97   70.35
  -1   3   6  195.07   22.29
   1   3  -6  144.38   18.64
  -1   3   6  219.40   21.18
  -1   3   5   -2.36    8.05
   1   3  -5   -3.96    6.53
  -1   3   5   -3.97    6.64
  -1   3   4  672.90   30.49
   1   3  -4  642.57   29.67
   1   3  -3 2394.33   47.64
  -1  -3   3 2429.89   46.84
  -1   3   3 2523.84   50.47
  -1  -3   3 2490.72   51.30
   1  -3  -2  362.45   18.17
  -1  -3   2  364.78   16.05
  -1   3   2  391.35   17.37
  -1  -3   2  380.63   18.07
  -1  -3   1   50.40    6.03
   1  -3  -1   48.15    6.77
  -1  -3   1   45.26    4.85
  -1  -3   0    0.98    3.30
   1  -3   0    1.08    2.87
  -1  -3   0   -1.23    2.26
  -1  -3  -1   12.06    3.68
   1   3   1   12.80    4.30
   1  -3   1   15.50    3.61
   1  -3   1   19.27    5.84
   1  -3   2  354.85   20.37
  -1  -3  -2  374.46   16.15
   1   3   2  377.54   19.75
  -1   3  -2  387.33   14.40
   1  -3   2  355.79   16.78
  -1  -3  -3 1965.29   38.46
   1   3   3 1971.17   50.01
  -1   3  -3 1980.51   53.28
   1   3   4  247.49   21.11
  -1   3  -4  262.67   22.60
   1   3   5  711.87   39.64
  -1   3  -5  753.91   41.48
   1   3   6  141.88   19.64
  -1   3  -6  157.37   15.21
   1   3   6  167.23   16.69
  -1   3  -6  148.23   21.25
   1   3   7  514.50   40.24
  -1   3  -7  504.57   40.56
   1   3   7  495.59   30.28
  -1   3  -8   57.20   20.13
   1   3   8   37.39   11.16
  -1   3  -9   83.13   19.77
   1   3   9   93.53   22.28
  -1   3 -10  166.22   29.24
   1   3  10  150.51   26.92
  -1   3 -11   43.20    5.74
   1   3  11   39.62   17.95
  -1   3 -11   39.98    6.43
  -1   3 -11   47.35    6.60
  -1  -3 -11   44.78    7.11
  -1   3 -11   42.97    6.92
  -1  -3 -11   29.14   17.75
  -1   3 -11   18.64   14.33
   1   3  11   49.02    6.20
  -1  -3 -12  419.51   19.44
  -1   3 -12  423.81   17.59
   1   3  12  391.91   16.20
  -1   3 -12  432.89   20.14
  -1   3 -12  391.44   17.58
  -1  -3 -12  467.18   52.62
  -1   3 -12  455.02   51.58
  -1   3 -12  395.59   16.15
  -1   3 -13    3.70    5.27
  -1   3 -13    3.59    3.71
   1   3  13    5.86    3.99
  -1   3 -13    0.01    5.58
  -1   3 -13    1.10    4.43
  -1  -3 -13   -3.24    6.05
   1   3  14   53.69    6.71
  -1   3 -14   55.07    8.17
  -1   3 -14   57.28    8.97
  -1  -3 -14   63.10    9.40
  -1   3 -14   63.89    7.70
   1   3  15   -1.15    3.63
   1  -3  15    0.81    4.16
  -1   3 -15   -0.33    5.02
  -1   3 -15    3.95    5.82
  -1   3 -15    7.15    5.02
  -1  -3 -15    1.07    6.09
   1   3  16    2.79    3.01
   1  -3  16    7.94    4.15
  -1  -3 -16    0.95    4.81
  -1   3 -16    1.56    4.22
  -1   3 -16    2.68    5.01
  -1   3 -16   12.55    4.37
  -1  -3 -16   -9.66    5.97
  -1   3 -17   17.17    4.98
   1   3  17   10.78    2.77
   1  -3  17   15.51    3.42
  -1  -3 -17    5.95    3.52
  -1   3 -17   17.47    4.11
  -1   3 -18    3.46    2.32
   1  -3  18    2.91    1.54
   1   3  18    6.84    2.79
  -1   3 -18    3.02    3.27
  -1  -3 -18   -4.15    2.41
   1   4 -19   29.96    3.42
  -1   4  19   42.86    4.44
  -1  -4  19   44.26    3.87
  -1   4  19   34.91    3.28
   1   4 -18  110.64    7.93
   1   4 -18  102.62    7.41
   1  -4 -18  107.84    8.77
  -1   4  18  121.45    8.38
  -1   4  18  105.99    6.97
  -1  -4  18  110.61    7.38
   1   4 -17    0.68    4.77
  -1  -4  17   -1.52    5.02
  -1   4  17    7.02    4.66
   1  -4 -17    1.34    6.38
   1   4 -17    5.18    4.77
   1   4 -17    2.94    3.16
   1   4 -16  104.78   10.66
  -1   4  16  119.79    9.85
   1   4 -16  110.67    9.09
   1  -4 -16  131.73   12.61
   1   4 -16  105.47    9.57
  -1   4  15  213.47   13.02
   1   4 -15  162.03   11.37
   1   4 -15  179.06   12.90
   1  -4 -15  176.81   14.18
  -1   4  14  136.28   10.94
   1  -4 -14  123.98   12.03
   1   4 -14  136.55   11.67
   1   4 -14  133.24   10.75
  -1  -4  13  133.28   28.85
  -1   4  13  145.80   11.52
   1   4 -13  138.97   29.48
  -1  -4  13  103.21   21.49
   1   4 -13  123.51   10.01
   1  -4 -13  117.56   10.74
   1   4 -13  132.28   11.32
  -1   4  12   62.29    7.43
   1   4 -12   65.24    8.12
   1   4 -12   58.10    7.28
  -1   4  12   64.47   23.88
   1  -4 -12   68.60    9.06
   1   4 -12   72.47   23.19
  -1  -4  12   21.18   11.40
   1   4 -11   79.93   18.67
  -1   4  11  133.10   27.53
  -1   4  10   25.01    8.58
   1   4 -10   20.95   17.83
  -1   4  10    8.56   12.17
   1   4  -9    0.13   11.48
  -1   4   9   -2.15    7.66
  -1   4   9  -11.26   17.24
   1   4  -8  153.61   24.67
  -1   4   8  217.26   27.13
  -1   4   8  204.65   25.29
  -1   4   7 1785.54   70.39
  -1   4   7 1913.93   67.85
  -1   4   6  161.89   21.34
   1   4  -6  144.49   18.76
  -1   4   6  164.24   19.63
  -1   4   5 3460.95   79.55
   1   4  -5 3255.68   77.96
  -1  -4   5 3492.60   76.76
   1   4  -4   56.11    9.99
  -1  -4   4   58.83    9.61
  -1   4   4   42.99    8.99
  -1  -4   4   56.04    9.62
  -1  -4   3  644.45   26.15
  -1   4   3  666.19   28.18
  -1  -4   3  660.72   28.98
  -1  -4   2  229.79   14.99
   1  -4  -2  228.33   16.50
  -1   4   2  254.20   16.12
  -1  -4   2  249.19   16.76
   1  -4  -1   74.72    9.48
  -1  -4   1   77.23    8.96
  -1  -4   1   82.32    6.65
  -1  -4   0  227.99   14.65
   1  -4   0  239.83   16.29
  -1  -4  -1 5507.64   65.72
   1  -4   1 5540.77   79.63
   1  -4   2  286.34   19.87
  -1  -4  -2  281.31   14.95
   1   4   2  291.56   19.37
   1  -4   2  282.66   16.65
   1  -4   3   83.51   12.83
   1   4   3   80.64   11.29
  -1  -4  -3   82.25    8.21
   1  -4   3   85.61   11.38
  -1   4  -3   87.44    7.30
   1  -4   4  163.98   19.24
  -1   4  -4  152.51   18.06
   1   4   4  166.86   17.94
  -1   4  -4  197.92   12.89
   1  -4   4  156.06   16.17
   1   4   5    5.98    8.27
  -1   4  -5   15.62   12.92
   1   4   6   47.52   13.66
  -1   4  -6   66.89   17.49
  -1   4  -6   80.16   12.56
  -1   4  -7   90.95   19.28
   1   4   7  135.70   17.92
   1   4   7   83.94   17.52
   1   4   8    8.95    8.03
  -1   4  -8   10.30   11.86
   1   4   8   16.54   10.60
  -1   4  -9  334.47   39.84
   1   4   9  303.72   36.28
   1   4  10   63.06   21.49
  -1   4 -10   34.08   15.44
  -1  -4 -11   37.84   16.23
  -1   4 -11    6.37   11.78
  -1  -4 -11    4.21    4.34
   1   4  11   20.65   16.68
  -1   4 -11   10.19    4.62
  -1   4 -11   15.34    5.06
  -1   4 -11   13.08    4.00
   1   4  11    9.57    3.67
  -1   4 -12   18.80   15.61
  -1  -4 -12   -7.85   13.37
   1  -4  12   -8.41   13.48
   1  -4  12   32.10   16.83
  -1   4 -12    5.40    4.24
  -1  -4 -12   -0.82    5.70
   1   4  12   15.32   15.22
  -1   4 -12    4.40    4.55
  -1   4 -12    3.99    3.77
   1   4  12   -0.14    3.59
  -1   4 -12    1.56    5.05
  -1   4 -13   67.68    9.07
  -1   4 -13   87.71    7.93
   1   4  13   76.31    7.75
  -1  -4 -13   74.47    9.78
  -1   4 -13   89.62    8.81
  -1   4 -13   76.90   10.00
  -1   4 -14  176.80   14.05
   1   4  14  182.44   10.68
  -1  -4 -14  154.10   12.65
  -1   4 -14  164.24   11.04
  -1   4 -14  156.37   12.05
  -1   4 -15   61.15    9.17
   1   4  15   64.67    6.58
  -1  -4 -15   63.20    9.34
  -1   4 -15   53.96    6.59
  -1   4 -15   47.74    7.44
   1  -4  16   24.74    4.79
   1   4  16   30.46    4.42
  -1   4 -16   30.93    6.17
  -1  -4 -16   23.36    5.23
  -1   4 -16   17.00    6.47
   1  -4  17    3.06    2.84
  -1  -4 -17   -0.93    2.90
  -1   4 -17    4.42    3.66
  -1   4 -17    1.74    3.98
   1   4  18   30.42    3.73
  -1   4 -18   34.39    4.60
  -1   4 -18   33.23    3.97
   1   5 -19    6.56    2.46
  -1  -5  19    2.34    1.98
  -1   5  19    1.96    2.52
   1   5 -18    5.89    2.50
   1   5 -18   -3.16    3.57
  -1   5  18    4.45    2.91
  -1  -5  18    3.58    3.47
   1   5 -18    0.33    2.91
  -1   5  18    5.04    4.10
   1   5 -17   17.49    4.12
   1   5 -17   18.29    6.02
  -1  -5  17   16.82    5.21
  -1   5  17   14.18    4.75
   1  -5 -17   16.03    6.24
   1   5 -17   17.48    4.68
  -1   5  17   28.59    6.77
  -1   5  16   38.84    6.50
   1   5 -16   40.09    8.24
   1   5 -16   35.14    6.15
   1  -5 -16   36.41    8.82
   1   5 -16   40.01    6.73
   1  -5 -15    2.06    6.83
   1   5 -15   11.53    5.89
   1   5 -15    9.76    5.49
  -1   5  15   18.89    6.51
   1   5 -14   60.30    8.48
   1  -5 -14   72.85    9.81
  -1   5  14   89.24    9.21
   1   5 -14   78.95    9.01
  -1  -5  13   39.99   16.59
   1  -5 -13   76.79   10.16
  -1   5  13  105.50   29.51
   1   5 -13   74.73    8.43
   1   5 -13   78.32    9.33
  -1   5  13   78.31    8.73
  -1  -5  13   72.05   21.56
   1   5 -13   19.41   16.93
  -1  -5  12   81.70   22.73
   1  -5 -12   92.55    9.91
   1   5 -12   95.71    9.35
  -1   5  12   85.55    8.45
   1   5 -12  101.76    9.36
  -1   5  12   67.42   22.06
   1   5 -12   99.24    8.36
  -1  -5  12  111.09   27.37
   1   5 -12   81.03   21.09
   1   5 -12  100.62   10.59
  -1   5  11  666.23   58.74
   1   5 -11  605.19   21.99
  -1  -5  11  566.20   52.40
  -1  -5  11  625.21   54.25
   1   5 -11  531.93   52.22
  -1   5  11  644.36   49.40
  -1  -5  11  610.61   20.47
   1  -5 -11  648.86   22.97
  -1  -5  10   29.21    8.56
  -1   5  10   25.40   10.88
   1   5 -10   19.93   14.14
  -1  -5  10   23.17   12.74
  -1   5  10   41.81   18.24
   1   5  -9   23.80   13.60
  -1   5   9   12.83    9.31
  -1  -5   9   18.02    9.36
  -1  -5   9   28.75   16.14
  -1   5   9   21.76   13.59
  -1   5   8   36.98   12.41
  -1  -5   8   27.78    9.73
   1   5  -8   23.16   11.49
  -1  -5   8   26.87   12.13
  -1   5   8   26.03   11.66
  -1   5   7  350.98   31.16
   1   5  -7  298.10   30.10
  -1  -5   7  308.94   29.54
  -1  -5   7  335.29   31.05
  -1   5   7  320.78   29.53
  -1  -5   6 1429.19   56.42
   1   5  -6 1304.94   56.22
  -1   5   6 1471.55   60.22
  -1  -5   6 1361.72   57.07
  -1  -5   5   33.43    8.96
   1   5  -5   49.99   11.90
  -1   5   5   45.31   12.61
  -1  -5   5   28.92    9.93
  -1  -5   4 1024.32   39.63
  -1   5   4 1011.28   41.11
  -1  -5   4 1005.74   41.42
  -1  -5   3    8.60    6.22
  -1   5   3    4.41    5.46
  -1  -5   3    2.57    4.62
  -1   5   2   34.69    7.11
  -1  -5   2   30.68    6.40
   1  -5  -2   43.86   10.02
  -1  -5   1   10.50    5.40
   1  -5  -1    8.02    5.67
   1  -5   0   84.39   11.69
  -1  -5   0   95.21   11.26
  -1  -5  -1  540.54   22.68
  -1  -5  -1  559.77   27.58
   1  -5   1  571.16   28.39
   1  -5   2  144.80   15.75
  -1  -5  -2  153.71   11.86
   1   5   2  159.75   16.44
   1  -5   2  133.20   12.70
   1  -5   3  572.08   32.35
   1   5   3  573.65   31.43
  -1  -5  -3  564.55   22.27
   1  -5   3  507.69   26.69
   1  -5   4   65.46   14.47
  -1  -5  -4   59.51    7.29
   1   5   4   46.93   12.80
   1  -5   4   43.94    9.97
  -1   5  -4   57.24    5.79
   1  -5   5  119.13   19.03
   1   5   5  152.75   20.96
   1  -5   5  135.77   17.65
  -1   5  -5  155.98   11.56
  -1   5  -6  464.61   38.46
   1  -5   6  425.13   36.77
   1   5   6  452.57   36.57
   1  -5   6  438.96   32.85
  -1   5  -7 1634.68   76.19
   1  -5   7 1480.61   73.21
   1   5   7 1632.54   73.72
   1  -5   7 1414.07   63.58
   1   5   8   13.58    7.43
   1   5   8   10.88   13.44
   1  -5   8   23.32   11.74
   1  -5   8    2.00   12.08
  -1   5  -8   21.86   17.60
   1   5   9   13.04   13.92
   1  -5   9   22.69   14.70
   1  -5   9    1.43   11.15
  -1   5  -9   -2.77   14.31
   1   5  10   11.82   12.94
   1  -5  10   32.67   15.31
   1  -5  10    5.43   11.33
  -1   5 -10    5.74   10.15
  -1   5 -11    7.52    4.59
   1  -5  11   15.44   12.50
   1  -5  11    5.72   10.31
   1   5  11    7.72    3.56
   1   5  11   -4.61   13.49
  -1  -5 -11   12.24    6.29
  -1   5 -11    2.67    2.98
  -1   5 -11   19.14    6.87
  -1   5 -11    5.04    5.07
  -1   5 -12  328.39   16.63
   1  -5  12  268.95   35.53
   1   5  12  363.45   45.12
   1  -5  12  358.13   46.48
   1   5  12  347.38   15.38
  -1   5 -12  328.34   14.33
  -1  -5 -12  331.49   18.10
  -1   5 -12  343.68   17.20
   1   5  13  155.38   10.35
  -1   5 -13  157.24   13.91
  -1   5 -13  154.80   10.20
  -1  -5 -13  133.96   12.51
  -1   5 -13  133.86   11.76
  -1  -5 -14  179.62   14.27
   1   5  14  187.75   10.98
  -1   5 -14  183.03   14.30
  -1   5 -14  179.21   12.94
  -1  -5 -15  122.63   11.76
   1   5  15  139.95    8.69
  -1   5 -15  124.52   11.81
  -1  -5 -15  123.58    9.57
  -1   5 -15  128.97   10.70
   1  -5  16   11.74    3.99
   1   5  16   13.13    3.19
  -1   5 -16   15.59    6.02
  -1  -5 -16   19.22    4.46
  -1   5 -16    9.73    4.98
   1  -5  17   27.96    3.78
   1   5  17   20.88    4.35
  -1   5 -17   27.29    4.45
  -1  -5 -17   22.21    3.58
  -1   5 -17   28.70    5.55
  -1   5 -18    6.61    2.84
   1   5  18    6.13    2.13
  -1  -5 -18   12.26    3.74
  -1   5 -18   11.41    3.06
  -1   6  19    9.40    2.42
  -1  -6  19   11.09    2.19
   1   6 -18   90.36    5.65
  -1   6  18   89.45    5.74
  -1  -6  18  107.89    6.84
   1   6 -18   90.77    7.40
   1   6 -18   94.91    5.81
  -1   6  18  103.78    7.14
   1   6 -17    3.78    3.72
  -1  -6  17   -4.53    4.68
  -1   6  17    2.42    3.70
   1   6 -17    6.36    5.41
   1   6 -17   -1.98    3.51
  -1   6  17    6.48    5.49
   1   6 -16   41.39    6.48
   1  -6 -16   32.92    8.47
  -1   6  16   49.41    6.81
   1   6 -16   36.39    6.44
   1   6 -16   49.24    8.89
  -1   6  16   60.89    9.36
  -1   6  15  108.69    9.81
   1   6 -15  103.27   10.01
   1  -6 -15   99.02   11.19
   1   6 -15  101.28    9.67
  -1   6  14   74.48    9.05
   1   6 -14   72.45    9.01
   1  -6 -14   69.13   10.07
   1   6 -14   47.57    7.61
  -1   6  13   56.58    8.16
   1   6 -13   58.83    7.84
   1  -6 -13   50.26    8.54
   1   6 -13   64.36    8.19
   1   6 -12   15.30    4.51
  -1  -6  12   -4.50   13.04
  -1   6  12   16.87    5.66
  -1   6  12   40.55   24.37
   1   6 -12   13.12    5.22
   1   6 -12   17.25    5.94
   1   6 -12   24.08    6.74
   1  -6 -12   17.68    6.06
  -1  -6  11    8.09   11.51
   1  -6 -11   18.69    6.06
  -1   6  11   11.26    3.80
  -1  -6  11   26.58    5.69
   1   6 -11   25.39    5.91
   1   6 -11   29.51    5.53
   1   6 -11   23.44    5.30
  -1   6  11   31.10   15.40
  -1   6  11   20.10   11.86
  -1  -6  11   -7.19   12.19
  -1  -6  10   23.45   17.29
  -1   6  10   16.18   15.41
  -1  -6  10   12.24   10.19
  -1   6  10    9.51    8.23
  -1  -6   9  120.94   24.58
  -1   6   9   76.32   19.57
  -1   6   9  109.32   22.56
  -1  -6   9  110.81   20.95
   1   6  -9  103.54   21.49
  -1   6   8  221.53   29.22
  -1  -6   8  181.68   27.88
  -1   6   8  253.20   29.56
  -1  -6   8  220.68   27.01
  -1   6   7  522.84   40.49
  -1  -6   7  482.34   37.22
  -1   6   7  567.30   42.77
  -1  -6   7  481.88   38.74
  -1   6   6   19.53   13.22
  -1  -6   6   17.47   10.56
  -1  -6   6   28.71   10.07
  -1  -6   5  928.18   43.75
  -1   6   5  916.91   44.70
  -1  -6   5  846.07   43.99
  -1  -6   4  898.62   40.04
  -1   6   4  860.60   40.95
  -1  -6   4  851.76   41.17
  -1   6   3   16.13    8.07
   1  -6  -3    7.36    7.87
  -1  -6   3    0.40    4.55
  -1   6   2   35.96    8.67
  -1  -6   2   22.46    5.71
   1  -6  -2   28.32    8.64
  -1  -6   1 1032.78   38.41
   1  -6  -1 1001.22   40.41
  -1  -6   0  334.27   22.46
   1  -6   0  332.29   23.86
  -1  -6  -1 4182.21   68.37
   1  -6   1 4203.70   83.93
  -1  -6  -1 4269.88   82.46
  -1  -6  -2 2400.11   49.80
   1   6   2 2402.93   65.18
   1  -6   2 2363.17   66.43
   1  -6   3  157.51   19.42
  -1  -6  -3  168.90   13.00
   1   6   3  146.47   19.09
   1  -6   3  163.64   16.75
   1  -6   4  149.88   21.61
   1   6   4  126.92   18.74
  -1  -6  -4  128.33   10.41
   1  -6   4  122.31   16.81
   1  -6   5    5.64    9.10
   1   6   5   15.30   11.66
   1  -6   5    6.77    8.92
   1  -6   6   44.88   14.46
   1  -6   6   47.82   11.70
   1   6   6   45.48   12.40
   1  -6   7  122.68   23.32
   1  -6   7  130.10   21.01
   1   6   7  167.91   25.55
   1   6   8  360.29   32.06
   1   6   8  328.09   38.48
   1  -6   8  288.41   36.82
   1  -6   8  264.00   30.15
   1   6   9   10.84   13.03
   1  -6   9   -0.16   11.31
   1  -6   9    5.12   10.74
  -1   6 -10    6.67    3.92
   1   6  10  -15.98   21.90
  -1  -6 -10    7.57    4.92
   1  -6  10  -10.61   12.83
   1  -6  10    2.19   11.82
  -1   6 -10    8.40    4.15
  -1   6 -10    2.55    4.34
   1  -6  10    8.82    4.34
  -1   6 -11   98.93   10.22
  -1   6 -11   89.33    8.71
   1  -6  11   87.05   19.62
   1   6  11   86.11    8.07
   1   6  11   84.11   24.61
  -1  -6 -11  102.31   10.25
  -1   6 -11   91.82    9.07
  -1   6 -11  106.67    8.39
   1  -6  11   79.93   21.30
  -1   6 -12  379.11   15.44
   1   6  12  397.77   16.51
  -1   6 -12  380.33   17.81
  -1  -6 -12  407.04   20.16
  -1   6 -12  379.42   18.12
  -1   6 -13  277.43   17.61
  -1   6 -13  255.83   12.82
  -1  -6 -13  236.84   16.03
  -1   6 -13  256.86   15.29
  -1  -6 -13  268.53   14.58
   1   6  13  273.80   13.40
  -1  -6 -14    8.54    7.33
  -1   6 -14   23.13    8.70
   1   6  14   16.11    4.41
  -1  -6 -14    9.02    4.32
  -1   6 -14    7.17    6.03
  -1   6 -15   -4.47    6.91
   1   6  15   -3.30    3.19
  -1  -6 -15    2.38    3.54
  -1   6 -15    3.90    5.67
   1  -6  16  115.51    7.80
   1   6  16  119.48    6.83
  -1   6 -16  120.21    9.24
  -1   6 -16  117.85   10.62
   1   6  16  120.39    8.87
   1  -6  17    3.53    2.54
  -1   6 -17    8.59    4.47
   1   6  17    3.03    3.01
  -1   6 -17    3.86    3.26
  -1   6 -18   24.85    3.29
  -1  -6 -18   23.39    3.42
  -1   6 -18   32.88    3.88
  -1   7  18   -0.18    2.80
  -1  -7  18   -0.74    2.73
   1   7 -18   -0.31    3.37
   1   7 -18    0.41    2.15
  -1   7  18   -0.08    3.01
   1   7 -17   70.06    6.18
  -1   7  17   72.19    6.24
  -1  -7  17   78.32    7.12
   1   7 -17   88.15    8.76
   1   7 -17   78.13    6.70
  -1   7  17   81.25    7.67
   1   7 -16    0.83    3.90
  -1   7  16   -2.89    4.53
   1   7 -16    2.89    4.72
   1   7 -16   -2.30    6.25
  -1   7  16    2.57    6.40
   1  -7 -15   15.73    6.90
   1   7 -15   16.38    5.20
  -1   7  15   14.64    5.50
   1   7 -15   18.85    6.51
  -1   7  14   58.28    8.53
   1   7 -14   60.17    8.61
   1  -7 -14   59.89    9.87
   1   7 -14   62.33    8.34
  -1   7  13   44.82    7.85
   1   7 -13   38.27    6.88
   1   7 -13   37.09    7.04
   1  -7 -13   37.24    8.36
   1   7 -13   50.77    9.31
   1   7 -12  203.72   12.15
  -1  -7  12  213.62   34.99
  -1  -7  12  168.82   31.51
  -1   7  12  204.31   13.22
  -1   7  12  254.15   40.52
   1   7 -12  210.52   13.27
   1   7 -12  209.82   14.63
   1  -7 -12  220.23   15.09
   1   7 -12  231.73   13.76
  -1   7  11   22.52   11.34
  -1  -7  11   22.16   13.10
  -1  -7  11   16.14   16.02
  -1   7  11   39.29    6.99
  -1  -7  11   21.53    5.52
   1   7 -11   35.08    6.81
  -1   7  11   45.15   21.71
   1   7 -11   41.40    6.55
   1   7 -11   45.17    7.07
   1  -7 -11   30.00    6.52
  -1   7  10  139.59   24.59
  -1  -7  10  158.43   27.49
  -1  -7  10  152.97   29.65
  -1   7  10  104.47   22.99
  -1   7   9  153.46   26.22
  -1  -7   9  159.11   25.60
  -1  -7   9  129.36   25.49
  -1   7   9  186.58   31.87
  -1   7   8    1.19   13.46
  -1  -7   8    1.67   11.15
  -1  -7   8    7.56   11.12
  -1   7   8   14.43    9.65
  -1   7   7  257.25   31.61
  -1  -7   7  189.74   26.81
  -1  -7   7  232.15   27.92
  -1   7   7  250.55   29.45
  -1  -7   6  559.21   39.37
  -1   7   6  572.26   41.52
  -1  -7   6  534.13   40.63
  -1  -7   5   79.29   16.81
  -1   7   5  103.27   18.88
  -1  -7   5   91.38   16.23
  -1   7   4  291.83   26.17
  -1  -7   4  287.05   24.48
  -1   7   3  406.36   28.26
  -1  -7   3  457.04   29.23
   1  -7  -3  407.08   30.96
  -1   7   2   20.92    8.52
   1  -7  -2   27.17    9.72
  -1  -7   2   28.34    8.35
  -1  -7   1 1373.77   48.90
   1  -7  -1 1385.64   52.66
  -1  -7   1 1309.49   29.48
  -1  -7   0 1825.66   57.58
   1  -7   0 1889.14   60.95
  -1  -7  -1 1048.36   37.69
   1  -7   1 1009.41   45.79
  -1  -7  -1 1061.88   45.57
   1   7   2  682.52   38.42
  -1  -7  -2  728.92   29.51
   1  -7   2  729.88   40.53
   1   7   3    6.00   10.55
  -1  -7  -3    5.03    2.98
   1  -7   3   16.28   16.23
   1  -7   4   32.19   10.55
   1   7   4   40.91   12.20
   1  -7   4   60.19   15.95
   1  -7   5  513.02   41.40
   1   7   5  586.60   42.06
   1  -7   5  518.10   35.01
   1  -7   6  115.24   18.31
   1   7   6  108.26   21.56
   1  -7   6  135.34   24.79
   1  -7   7  880.29   60.78
   1   7   7 1026.81   63.94
   1  -7   7  867.38   52.72
   1  -7   8    4.64   11.39
   1   7   8    3.12   12.28
   1  -7   8    4.30    8.37
   1   7   8   12.03   10.24
   1  -7   9  116.62   26.36
   1   7   9  140.07   26.97
   1  -7   9  129.73   24.50
  -1   7 -10    9.94    5.55
  -1   7 -10    9.41    3.63
   1   7  10   33.51   19.53
  -1  -7 -10   13.47    6.10
   1  -7  10   22.85   16.36
  -1   7 -10    9.51    3.85
  -1   7 -10   15.06    5.40
   1  -7  10   10.91    4.01
   1   7  10    9.01    3.55
  -1   7 -11  299.20   16.95
  -1   7 -11  285.44   13.23
   1   7  11  291.14   41.26
  -1   7 -11  271.97   14.87
   1  -7  11  221.55   36.81
  -1  -7 -11  307.15   17.25
   1  -7  11  286.96   37.35
  -1   7 -11  313.56   16.28
   1   7  11  287.41   14.09
   1  -7  11  271.18   14.67
  -1  -7 -12    8.32    6.91
  -1   7 -12   12.70    5.73
  -1   7 -12    1.35    3.26
  -1   7 -12    5.08    6.02
   1   7  12    7.31    4.26
  -1   7 -13   -3.31    7.60
   1   7  13    2.80    3.84
  -1   7 -13   -1.55    6.22
  -1   7 -13   13.77    6.37
  -1   7 -14   53.13    9.82
  -1   7 -14   47.63    8.14
   1   7  14   56.70    6.35
   1   7  14   76.41    9.32
  -1   7 -15   43.38    9.17
  -1   7 -15   42.50    7.44
   1   7  15   47.85    5.26
   1   7  15   41.69    7.06
  -1   7 -16   -5.58    5.59
  -1   7 -16   -2.46    4.47
   1   7  16    1.04    3.51
   1  -7  16    1.30    3.23
   1  -7  17   87.82    5.29
  -1   7 -17   85.33    7.35
  -1   7 -17   82.78    6.26
   1   7  17   83.30    5.69
  -1  -7 -17   83.65    6.77
  -1   7 -18    1.93    1.97
   1   8 -18   81.58    6.17
   1   8 -18   73.78    4.65
  -1  -8  18   83.01    5.43
  -1   8  18   79.92    5.45
  -1   8  18   82.74    5.62
   1   8 -17   12.85    5.37
   1   8 -17    6.15    3.56
  -1  -8  17    0.27    4.07
  -1   8  17    0.86    3.99
   1   8 -16    8.17    4.76
   1   8 -16    8.09    6.78
   1   8 -16    6.51    4.07
  -1   8  16    1.59    4.20
  -1   8  16    8.99    6.03
   1   8 -15   95.81    9.51
   1   8 -15   87.15    7.94
  -1   8  15  104.85    9.36
  -1   8  15   95.17   10.16
   1   8 -14   20.37    7.26
  -1   8  14    3.33    5.25
   1  -8 -14   -0.18    7.99
   1   8 -14    9.31    5.33
  -1   8  14   31.37    8.32
   1   8 -13  227.40   14.34
  -1   8  13  232.21   14.22
   1   8 -13  260.52   17.27
  -1   8  13  232.20   15.54
   1  -8 -13  213.46   15.64
   1   8 -13  232.36   13.44
   1   8 -12   57.84    7.84
   1   8 -12   59.65    8.45
  -1   8  12   58.19    8.06
  -1  -8  12   61.50    8.25
   1  -8 -12   64.55    9.60
   1   8 -12   46.15    8.06
  -1   8  12   65.74    9.92
  -1  -8  11  182.94   32.28
  -1  -8  11  233.80   13.79
  -1   8  11  204.50   13.24
   1   8 -11  241.39   14.08
  -1   8  11  215.21   35.07
  -1   8  11  194.65   30.44
  -1  -8  11  247.30   34.80
   1   8 -11  207.58   14.30
   1   8 -11  236.05   13.55
   1  -8 -11  230.84   15.69
  -1  -8  10  133.59   28.52
  -1   8  10  128.37    9.95
  -1  -8  10  134.30   10.51
   1   8 -10  171.29   11.50
  -1   8  10  112.93   25.10
  -1  -8  10  150.42   28.23
  -1   8  10  125.49   24.76
   1  -8 -10  149.80   12.15
   1   8 -10  147.73   11.54
  -1  -8   9   86.75   21.62
  -1   8   9   85.25   22.66
  -1   8   9   86.09   21.72
  -1  -8   9   83.25   22.97
  -1   8   8 1062.23   65.28
  -1   8   8  948.19   63.52
  -1  -8   8  857.29   59.46
  -1  -8   8  967.05   61.63
  -1  -8   7  146.46   24.13
  -1  -8   7  132.91   22.94
  -1   8   7  158.42   24.44
  -1  -8   6   45.07   14.26
  -1  -8   6   46.54   15.74
  -1   8   6   58.63   18.46
  -1  -8   5 1104.59   54.65
  -1   8   5 1172.23   57.11
  -1  -8   4  367.54   29.87
  -1   8   4  423.93   32.75
   1  -8  -3  169.36   22.46
  -1  -8   3  152.80   19.12
  -1   8   3  164.57   19.48
   1  -8  -2   96.87   16.10
  -1  -8   2   86.22   13.70
  -1   8   2   73.72   14.41
  -1  -8   1    9.78    8.22
   1  -8  -1    2.79   10.11
  -1  -8   0  146.47   18.20
   1  -8   0  139.41   20.01
   1  -8   1   78.57   16.03
  -1  -8  -1   57.62   12.92
  -1  -8  -1   81.66   12.24
   1  -8   2    9.81    9.23
   1   8   2   16.10   11.05
  -1  -8  -2    9.25    4.75
   1  -8   3  141.27   21.52
   1   8   3  136.67   22.01
   1  -8   4   50.47   16.57
   1   8   4   51.74   13.27
   1  -8   5  281.88   32.83
   1   8   5  296.54   32.14
   1  -8   6  154.69   27.20
   1  -8   6  120.60   21.10
   1   8   6  129.56   24.05
   1  -8   7   47.25   18.46
   1  -8   7   33.76   13.64
   1   8   7   50.29   21.08
   1  -8   8   36.21   19.02
   1   8   8   46.61   15.65
   1   8   8   36.49   18.67
   1  -8   8   19.98   11.56
  -1  -8  -9   54.05    7.85
   1   8   9   60.88   19.43
   1  -8   9   45.55   19.87
  -1   8  -9   43.33    6.46
  -1   8  -9   55.83    7.19
   1  -8   9   45.41    6.00
  -1   8  -9   57.36    6.90
  -1  -8 -10   15.07    6.31
   1  -8  10  -14.43   15.38
   1   8  10    5.17    3.48
   1  -8  10   16.64    5.23
  -1   8 -10    7.45    3.21
   1   8  10   -2.20   11.58
  -1   8 -10   11.56    5.53
   1  -8  10   26.26   21.73
  -1   8 -10   15.30    5.71
  -1   8 -11   41.14    7.55
   1   8  11   40.51    6.12
   1  -8  11   33.73    6.66
  -1   8 -11   42.88    7.72
  -1   8 -11   37.49    6.92
  -1   8 -12   20.92    7.72
  -1   8 -12    9.98    7.43
   1   8  12   16.92    6.76
  -1   8 -12    6.43    5.43
  -1   8 -12   -1.44    6.52
   1   8  12    6.84    4.23
   1   8  13  147.85    9.74
  -1   8 -13  132.65   13.00
   1   8  13  160.23   12.25
  -1   8 -13  153.03   12.47
  -1   8 -13  129.45   11.00
  -1   8 -14   17.12    7.14
   1   8  14   18.75    4.29
   1   8  14   27.38    6.80
  -1   8 -14   10.90    7.37
  -1   8 -15    6.82    5.53
  -1   8 -15    1.35    6.54
   1   8  15    5.15    4.67
  -1   8 -16   28.40    5.32
   1   8  16   27.07    4.52
  -1   8 -16   27.64    6.16
   1  -8  16   29.54    4.28
   1  -8  17    6.74    2.17
  -1  -8 -17   -0.25    2.61
  -1   8 -17    8.93    3.26
  -1   8 -17    7.31    2.62
  -1   8 -17    2.19    3.16
   1   8  17    5.37    2.20
  -1   9  18    2.31    2.12
   1   9 -18   -3.07    2.59
  -1   9  18    5.42    2.39
  -1   9  18    8.87    2.61
  -1  -9  18    0.40    1.88
  -1  -9  17  256.14   10.23
   1   9 -17  245.57   11.88
  -1   9  17  251.84   10.42
   1   9 -17  228.98    9.86
   1   9 -16   -0.65    4.50
   1   9 -16    0.72    5.46
  -1   9  16    0.76    5.13
   1   9 -15   10.02    4.24
  -1   9  15    7.41    4.64
   1   9 -15   12.89    5.82
   1   9 -15   14.93    7.90
  -1   9  15   11.34    6.67
   1   9 -14   28.57    5.70
  -1   9  14   24.03    6.21
   1   9 -14   27.33    7.16
  -1   9  14   25.37    7.84
  -1   9  13    4.84    5.53
   1   9 -13   11.80    4.98
   1   9 -13   -3.77    6.47
   1   9 -13   11.90    7.69
  -1   9  13   18.44    8.34
   1  -9 -12    7.84    6.55
  -1   9  12   -7.51    6.65
  -1  -9  12    3.41    5.21
   1   9 -12    8.49    4.84
   1   9 -12   -7.05    6.71
  -1   9  12   14.20    7.48
   1   9 -12   10.76    6.77
  -1   9  11  384.58   47.07
  -1  -9  11  246.93   38.46
   1  -9 -11  311.48   18.19
   1   9 -11  349.63   16.23
  -1   9  11  257.27   14.92
  -1  -9  11  301.56   16.00
   1   9 -11  283.36   16.65
   1   9 -11  330.85   16.47
  -1  -9  11  345.77   43.22
  -1   9  11  277.26   38.76
  -1   9  11  326.05   17.58
  -1   9  10    6.01    5.00
  -1  -9  10  -13.47   13.68
  -1   9  10    5.01    3.74
  -1  -9  10    7.09    4.29
  -1   9  10  -14.93   18.12
  -1   9  10    8.96   11.78
   1   9 -10    4.36    4.60
   1  -9 -10    2.65    4.49
   1   9 -10   13.65    6.12
  -1   9   9  738.33   62.50
  -1   9   9  838.91   64.78
  -1  -9   9  764.81   23.13
  -1   9   9  686.04   22.46
  -1   9   9  724.84   23.76
  -1  -9   9  659.44   56.19
   1   9  -9  792.61   25.34
   1  -9  -9  779.17   25.93
  -1  -9   9  831.81   62.24
  -1   9   8  -10.19   15.07
  -1  -9   8    5.07   13.67
  -1   9   8   10.16   14.32
  -1  -9   8    5.95    9.54
  -1   9   7  517.38   46.19
  -1  -9   7  549.52   46.38
  -1   9   6  185.05   26.62
  -1  -9   6  167.57   24.11
  -1   9   5   18.68   10.31
  -1  -9   5    9.74    8.87
  -1   9   4  510.00   38.85
  -1  -9   4  533.22   38.97
  -1   9   3  111.84   18.43
  -1  -9   3  101.95   17.13
  -1   9   2  103.00   16.61
  -1  -9   2  125.81   18.42
   1  -9  -2  124.13   21.36
  -1  -9   1   95.76   15.75
   1  -9  -1   81.56   16.09
  -1  -9   0    2.22    7.20
  -1  -9   0    1.26    8.90
   1  -9   0    5.92   10.19
   1   9   1   25.38   11.04
  -1  -9  -1   33.66    9.19
  -1  -9  -1   51.36   14.35
   1  -9   1   57.01   16.19
  -1  -9  -2  139.03   15.06
   1   9   2  141.73   20.59
   1  -9   2  102.07   18.79
   1   9   3  389.00   34.16
   1  -9   3  399.33   36.13
   1   9   4  382.70   35.73
   1  -9   4  437.19   39.98
   1   9   5  136.39   23.27
   1  -9   5  129.76   24.68
   1   9   6  132.87   26.95
   1  -9   6  155.90   28.12
   1   9   7  491.63   48.82
   1  -9   7  455.92   48.36
   1  -9   8   16.31   11.31
   1  -9   8   24.05    5.14
  -1   9  -8   20.34    4.71
  -1   9  -8   17.95    5.08
  -1   9  -8   20.10    5.12
   1   9   8   16.69   14.50
   1  -9   9   51.21    7.06
   1   9   9   44.67    6.00
  -1   9  -9   43.52    6.36
   1   9   9   47.54   18.43
   1  -9   9   41.54   15.42
   1   9   9   41.04    6.17
  -1   9  -9   41.04    6.91
  -1   9  -9   48.32    6.95
  -1   9 -10  108.93    9.92
   1  -9  10  112.68   10.17
   1   9  10  113.62    8.98
   1   9  10  122.10   29.93
  -1   9 -10  122.91   10.91
   1  -9  10   95.58   20.46
   1   9  10   95.18    9.83
  -1   9 -10  121.32   11.37
  -1   9 -11   56.61    8.46
  -1   9 -11   53.79    8.55
   1   9  11   67.92    9.08
  -1   9 -11   57.93    8.27
   1   9  11   49.98    6.45
   1  -9  11   54.00    7.54
  -1   9 -12   32.48    7.95
  -1   9 -12   36.48    8.36
  -1   9 -12   51.83    9.11
   1   9  12   53.26    8.46
  -1   9 -12   42.66    7.47
   1   9  12   39.53    5.49
  -1   9 -13   42.45    8.49
  -1   9 -13   31.14    8.49
  -1   9 -13   49.62    7.37
   1   9  13   44.10    7.80
  -1   9 -14   21.13    7.53
  -1   9 -14   22.55    6.84
   1   9  14   24.56    5.91
  -1   9 -15   27.91    7.17
  -1   9 -15   28.87    4.65
   1   9  15   23.74    5.22
  -1   9 -15   27.56    6.32
   1  -9  16   -2.23    2.98
  -1  -9 -16    3.28    3.03
   1   9  16    2.70    2.66
  -1   9 -16    1.95    4.15
  -1   9 -16    3.38    4.21
  -1   9 -17  187.66    8.26
   1   9  17  189.83    7.22
  -1   9 -17  176.69    7.15
   1  10 -17   -0.07    2.75
   1  10 -17   -1.84    3.35
  -1  10  17    0.83    2.90
  -1 -10  17    2.14    2.71
  -1  10  17    4.30    3.21
  -1  10  17   -0.16    2.88
   1  10 -16    5.30    4.49
   1  10 -16   11.15    5.63
  -1  10  16    1.31    4.13
   1  10 -15    4.63    6.27
   1  10 -15   15.63    5.80
  -1  10  15    5.34    5.49
   1  10 -14   51.25    8.34
  -1  10  14   48.49    8.49
   1  10 -13   68.43    9.32
   1  10 -13   92.05   11.23
   1  10 -13   81.86    7.86
  -1  10  13   90.77   10.81
   1  10 -12    3.60    4.27
   1  10 -12    1.89    6.56
   1  10 -12    6.87    6.27
  -1  10  12   -0.47    5.83
  -1 -10  12    2.55    4.79
  -1  10  12   -2.02    6.81
   1  10 -11   71.84    8.09
   1  10 -11   73.64    9.44
  -1  10  11   58.18    8.67
   1  10 -11   61.47    9.17
  -1 -10  11   65.24    8.66
  -1  10  11   47.34    7.50
  -1  10  10   -5.91    6.42
  -1 -10  10    8.21    4.73
   1  10 -10    2.78    5.66
  -1  10  10   -0.71    5.60
   1  10 -10   11.01    6.16
  -1 -10  10   29.12   14.63
  -1  10  10   26.34   15.96
  -1  10  10   -3.42   14.97
  -1  10   9    1.32    4.91
  -1 -10   9    3.59    3.85
   1  10  -9    6.99    4.95
  -1  10   9    1.05    4.45
  -1  10   9    5.30   13.28
  -1  10   9   23.80   16.95
  -1  10   8   16.35   12.68
  -1  10   8   39.48    6.25
  -1 -10   8   35.91    5.90
   1  10  -8   40.65    6.10
  -1  10   8   43.82    7.39
  -1  10   8   38.09   14.49
  -1 -10   8   21.62   12.83
  -1  10   7  255.87   35.24
  -1 -10   7  193.64   28.52
  -1  10   6   28.41   12.82
  -1 -10   6   -2.54    7.68
  -1  10   5  140.61   24.12
  -1 -10   5  119.65   21.43
  -1  10   4   10.91   10.16
  -1 -10   4   -6.84    9.47
  -1  10   3  123.37   20.61
  -1 -10   3  120.20   19.86
  -1  10   2   13.21   11.21
  -1 -10   2   -1.08    8.30
   1 -10  -2    2.42   12.06
  -1  10   1   78.20   16.33
  -1 -10   1   72.94   15.99
   1 -10  -1   80.14   17.40
  -1 -10   0  229.68   22.89
   1 -10   0  237.60   27.89
  -1 -10   0  259.60   28.18
  -1 -10  -1  142.71   17.16
   1  10   1  135.73   23.00
  -1 -10  -1  154.81   22.48
   1 -10   1  145.08   22.08
   1  10   2  378.56   36.00
   1 -10   2  325.25   33.60
   1  10   3  610.90   45.36
   1 -10   3  654.23   48.11
   1  10   4    5.80   12.04
   1 -10   4   17.02   13.38
   1  10   5  285.60   34.40
   1 -10   5  203.09   30.74
   1  10   6  209.77   33.34
   1 -10   6  188.53   29.68
   1 -10   7  241.47   12.84
  -1  10  -7  235.59   13.26
   1 -10   7  236.12   37.14
   1  10   7  238.84   36.85
   1 -10   8    5.80   14.54
  -1  10  -8    6.88    4.81
  -1  10  -8    4.09    4.21
   1  10   8   -1.97    3.62
  -1  10  -8    0.62    3.61
   1 -10   8    2.75    3.86
   1  10   8   -2.21   14.69
  -1  10  -9   -0.62    4.04
   1 -10   9    2.67    4.28
   1  10   9   -3.75    4.69
  -1  10  -9   10.50    5.74
  -1  10  -9    3.39    4.84
   1  10  10   11.66    5.58
  -1  10 -10    4.00    5.87
   1 -10  10   10.05    4.66
  -1  10 -10    3.41    4.98
  -1  10 -10   10.07    5.43
   1  10  11   18.15    6.26
  -1 -10 -11   17.87    5.23
  -1  10 -11   12.97    6.09
  -1  10 -11   14.48    5.68
  -1  10 -11   10.48    6.62
   1 -10  11   16.70    5.87
  -1  10 -12   -2.27    6.71
  -1  10 -12   12.89    6.83
  -1  10 -12   -0.58    4.64
   1  10  12    2.02    5.17
  -1  10 -12    4.81    7.08
   1  10  13    5.01    4.52
  -1  10 -13    8.67    6.96
  -1  10 -13   14.42    5.12
  -1  10 -13   13.15    6.61
  -1  10 -14   -1.53    6.06
   1  10  14    2.85    4.17
  -1  10 -14    4.48    6.75
  -1  10 -15   37.60    6.80
  -1  10 -15   25.32    4.07
  -1 -10 -15   23.51    4.34
   1  10  15   28.15    4.51
  -1  10 -15   21.48    5.80
   1 -10  16   20.82    3.16
   1  10  16   34.92    4.55
  -1  10 -16   33.55    5.00
  -1  10 -16   24.72    4.15
   1  10  16   28.99    3.31
   1  10  17   -0.03    1.61
   1  11 -17   34.22    3.71
   1  11 -17   38.56    4.26
  -1  11  17   41.45    4.18
  -1 -11  17   39.68    3.89
  -1  11  17   42.37    3.84
  -1  11  17   39.24    3.70
   1  11 -16    1.79    3.60
   1  11 -16    4.07    4.20
  -1  11  16   11.91    4.05
  -1  11  15    3.27    5.23
   1  11 -15   16.05    6.10
   1  11 -15   13.12    5.71
  -1  11  14   84.95    9.04
   1  11 -14   78.71    9.60
  -1  11  13    6.76    6.08
   1  11 -13   14.14    7.73
   1  11 -13    7.10    7.22
   1  11 -12    4.02    6.41
   1  11 -12    0.49    6.51
  -1 -11  12    2.27    5.66
  -1  11  12   -0.31    5.98
   1  11 -11    5.64    5.82
   1  11 -11    9.65    6.53
  -1 -11  11    5.52    5.72
  -1  11  11  -10.33    7.36
  -1 -11  10  226.45   14.11
   1  11 -10  208.38   14.92
  -1  11  10  192.10   13.96
  -1 -11   9   33.28    6.52
   1  11  -9   43.83    8.28
  -1  11   9   37.82    6.75
  -1 -11   9   25.75   10.58
  -1  11   9   56.30   22.99
  -1  11   8   87.83   26.62
  -1  11   8   47.72    7.47
  -1  11   8   27.26   15.01
   1  11  -8   42.72    6.48
  -1 -11   8   65.05   18.89
  -1 -11   8   55.34    6.81
  -1  11   7  481.41   19.09
   1  11  -7  501.11   19.54
  -1 -11   7  471.88   45.77
  -1 -11   7  474.15   18.15
  -1  11   7  464.08   49.15
  -1 -11   6   -8.28   14.61
  -1  11   6    7.68   10.46
  -1 -11   5   -7.74   13.80
  -1  11   5    7.98   11.70
  -1 -11   4   27.98    9.75
  -1  11   4   28.68   12.19
  -1 -11   3    3.70    8.37
  -1  11   3    5.65    9.22
  -1 -11   2  373.91   35.41
   1 -11  -2  417.51   39.09
  -1  11   2  374.05   35.36
   1 -11  -1   97.77   19.39
  -1 -11   1  109.96   21.33
  -1 -11   1   95.24   17.37
  -1  11   1   83.89   17.89
   1 -11   0    0.22    9.89
  -1 -11   0   -4.18   10.75
  -1 -11   0    3.75    5.53
   1 -11   1   13.42   11.29
   1  11   1   27.33   14.86
   1 -11   2  256.38   32.32
   1  11   2  231.88   30.72
   1 -11   3   16.17   10.75
   1  11   3   41.48   16.08
   1 -11   4  277.70   35.65
   1  11   4  302.71   35.47
   1 -11   5   92.74   22.82
   1  11   5   85.40   23.51
  -1  11  -6  121.28    9.71
   1  11   6   95.10   24.56
   1 -11   6  129.72    9.62
   1 -11   6  137.95   28.53
   1 -11   7  150.87   28.91
   1  11   7  176.09   11.67
  -1  11  -7  188.59   11.74
   1  11   7  191.64   32.74
  -1  11  -7  165.25   11.60
   1 -11   7  194.90   12.15
  -1  11  -7  176.94   11.54
   1 -11   8    6.75   12.13
  -1  11  -8    5.03    3.78
   1 -11   8    7.57    4.35
  -1  11  -8   12.04    5.07
   1  11   8    6.71    4.04
  -1  11  -8    8.02    5.26
  -1  11  -9  158.59   12.03
   1 -11   9  141.27   11.35
  -1  11  -9  127.22   10.70
   1  11   9  120.26   10.51
  -1  11  -9  124.45   11.50
   1  11  10   54.45    7.69
  -1 -11 -10   79.39    9.61
  -1  11 -10   64.80    8.73
   1 -11  10   55.40    7.67
  -1  11 -10   60.67    7.74
  -1  11 -10   61.32    8.83
   1  11  11   -5.00    5.26
  -1 -11 -11   -0.90    4.33
  -1  11 -11    7.20    6.66
   1 -11  11    6.64    5.38
  -1  11 -11   13.55    5.81
  -1  11 -11    2.48    5.66
  -1  11 -11    4.29    5.55
   1  11  12   19.59    5.17
  -1  11 -12   27.14    7.57
  -1 -11 -12   35.33    5.75
  -1  11 -12   22.36    6.95
  -1  11 -12   43.09    8.60
   1 -11  12   36.10    7.20
  -1  11 -12   25.66    5.86
  -1  11 -13   -0.31    3.68
   1  11  13   -0.44    4.28
  -1  11 -13    2.57    6.75
  -1  11 -13   -5.89    6.33
   1  11  14   -3.71    4.03
  -1  11 -14   -1.27    5.33
  -1  11 -14    4.90    5.15
  -1  11 -15   15.55    4.65
  -1  11 -15    9.05    3.14
   1  11  15   12.59    3.42
  -1  11 -15   16.05    4.45
   1  11  15   23.11    4.87
  -1  11 -16   -3.28    2.89
   1  11  16    3.26    2.41
  -1  11 -16    0.74    2.65
   1 -11  16    1.66    1.68
   1  12 -16   -0.94    3.04
   1  12 -16    3.66    3.08
  -1  12  16    3.34    2.96
  -1  12  16    6.48    3.18
  -1  12  16   -2.71    3.04
   1  12 -15    4.91    4.46
   1  12 -15    6.24    4.44
  -1  12  15   14.52    4.91
   1  12 -14   93.18    9.31
   1  12 -14  105.31    9.52
  -1  12  14   98.97    8.87
   1  12 -13   77.95    9.60
   1  12 -13   82.06   10.65
  -1  12  13   59.06    8.11
   1 -12 -13   79.04    7.81
  -1 -12  12    4.00    5.98
   1  12 -12   -6.40    6.79
   1  12 -12    0.30    6.45
  -1  12  12   -9.25    7.33
  -1 -12  11   12.56    6.18
   1  12 -11   10.19    6.30
   1  12 -11   14.02    6.18
  -1  12  11   -7.00    7.69
  -1 -12  10  122.55   10.99
  -1  12  10   99.34   10.59
   1  12 -10  109.47   11.53
   1  12 -10  130.90   11.48
   1  12  -9  150.42   12.48
  -1 -12   9  143.29   11.46
  -1  12   9  138.23   11.94
  -1 -12   9  114.19   25.40
  -1  12   8  377.71   46.63
   1  12  -8  340.81   17.22
  -1 -12   8  331.98   16.30
  -1  12   8  369.91   45.87
  -1  12   8  345.97   17.59
  -1 -12   8  264.54   37.78
  -1  12   7  329.67   41.97
   1  12  -7  290.63   15.76
  -1 -12   7  310.92   15.31
  -1  12   7  309.85   15.59
  -1  12   7  301.56   16.42
  -1 -12   7  293.95   37.94
  -1  12   6   25.40   13.45
   1  12  -6   27.25    5.62
  -1 -12   6   36.57    6.10
  -1 -12   6   23.49   12.04
  -1  12   6   15.99    4.44
  -1  12   6   14.82    4.24
  -1 -12   5  207.40   28.69
   1  12  -5  234.10   12.99
  -1  12   5  238.68   34.30
  -1  12   4    0.07   10.47
  -1 -12   4  -10.53   12.86
  -1  12   3  408.96   39.31
  -1 -12   3  325.96   36.17
  -1  12   2    9.48    9.19
   1 -12  -2    0.46   12.93
  -1 -12   2   -6.21   12.99
  -1 -12   1    3.78    7.56
  -1  12   1   -1.96    9.48
   1 -12  -1   -0.26   12.55
  -1 -12   1  -17.72   13.97
   1  12   0   26.10   11.91
  -1  12   0   31.48   13.27
  -1 -12   0   31.19    9.52
   1 -12   0   17.80   12.99
  -1 -12   0   25.02   11.14
   1  12   1   -3.85   12.12
   1 -12   1   -6.65   11.38
   1  12   2  193.73   29.37
   1 -12   2  178.42   28.24
   1  12   3  428.67   44.07
   1 -12   3  453.00   46.62
   1  12   4   25.88   15.62
   1 -12   4   19.07   13.47
   1 -12   5  792.66   63.13
  -1  12  -5  773.49   23.65
   1  12   5  738.11   23.45
  -1  12  -5  820.76   24.31
  -1  12  -5  741.77   22.04
   1  12   5  816.72   63.21
   1  12   6   48.18    6.44
   1  12   6   36.84   18.64
   1 -12   6   44.04   17.28
  -1  12  -6   52.94    6.70
   1  12   6   57.34    7.82
   1 -12   6   59.96    7.16
  -1  12  -6   58.15    6.86
  -1  12  -6   53.74    7.54
   1 -12   7   48.96   15.81
   1  12   7   56.09    7.82
  -1  12  -7   33.10    5.99
   1  12   7   56.95   17.94
  -1  12  -7   50.77    7.31
   1 -12   7   51.52    7.59
  -1  12  -7   47.41    6.60
   1  12   8   21.22    6.11
  -1  12  -8    9.95    5.25
   1 -12   8   15.10    5.72
  -1  12  -8   18.31    5.26
  -1  12  -8   13.72    5.45
  -1  12  -9   37.57    7.37
   1  12   9   14.83    5.20
  -1  12  -9   22.29    6.20
   1 -12   9   21.51    5.90
  -1  12  -9   16.27    4.89
   1 -12  10   56.01    8.08
  -1 -12 -10   66.32    9.08
  -1  12 -10   53.83    8.19
   1  12  10   34.36    6.63
  -1  12 -10   42.73    6.93
  -1  12 -10   39.41    7.95
  -1  12 -10   45.62    7.54
   1 -12  11   57.06    8.22
  -1  12 -11   52.48    8.38
   1  12  11   31.76    5.88
  -1 -12 -11   52.60    8.02
  -1  12 -11   47.53    7.47
  -1  12 -11   42.18    7.25
  -1  12 -11   47.67    8.43
  -1  12 -12   16.05    6.11
  -1  12 -12   20.01    7.64
   1  12  12    7.60    4.46
  -1 -12 -12   14.56    4.90
  -1  12 -12   30.68    7.64
  -1  12 -12   17.24    5.52
  -1  12 -13    3.75    6.21
   1  12  13   16.89    4.62
  -1  12 -13   15.53    4.45
   1  12  13   22.80    6.92
  -1  12 -13   14.33    5.60
   1  12  14   27.34    5.88
  -1  12 -14    8.34    5.04
   1  12  14   22.82    4.22
  -1  12 -14   14.78    4.89
   1  12  15    6.21    2.05
  -1  12 -15   14.06    3.81
  -1  12 -15    8.60    3.03
  -1  12 -15   10.48    3.62
   1  12  15   15.21    3.65
  -1  12 -16    7.12    2.26
   1  13 -16    7.22    2.45
   1  13 -16    3.05    2.25
  -1  13  16    3.61    2.04
  -1  13  16    8.03    2.18
  -1  13  16    5.52    2.20
   1  13 -15    2.87    3.39
  -1  13  15    2.99    3.49
  -1  13  15    6.35    3.56
   1  13 -15    3.14    3.44
  -1  13  15   11.22    3.82
   1  13 -14    6.31    5.14
   1  13 -14   11.16    4.87
  -1  13  14   15.07    5.59
  -1  13  14   19.54    5.84
   1  13 -13   16.11    6.55
   1 -13 -13   14.10    4.43
   1  13 -13   18.78    6.12
   1  13 -13   27.30    7.99
  -1  13  13   15.27    7.42
  -1  13  13   32.86    8.03
   1  13 -12   52.48    8.87
  -1 -13  12   55.88    8.23
   1  13 -12   58.10    9.71
  -1  13  12   76.68    9.82
  -1  13  12   62.56    8.98
   1  13 -11   34.04    7.82
   1  13 -11   32.39    7.82
  -1  13  11   23.00    7.39
  -1 -13  11   24.79    6.40
  -1  13  11   23.55    5.83
  -1 -13  10   52.29    8.34
  -1  13  10   48.60    8.05
   1  13 -10   50.78    8.91
   1  13 -10   65.25    9.29
  -1  13  10   47.92    7.89
   1  13  -9   73.12    9.75
  -1  13   9   59.26    8.73
  -1  13   9   61.21    8.56
  -1 -13   9   70.39    8.50
   1  13  -8  187.41   13.29
  -1  13   8  181.93   13.00
  -1  13   8  158.73   12.79
  -1 -13   8  176.69   12.33
  -1  13   7   -8.09   15.77
  -1  13   7   16.11   16.85
   1  13  -7   14.84    5.89
  -1 -13   7    9.79    5.67
  -1  13   7    0.56    5.73
  -1  13   7    2.96    5.15
  -1 -13   7  -13.48   14.92
  -1 -13   6   26.97    7.86
   1  13  -6   20.94    5.65
  -1  13   6    3.66   12.68
  -1  13   6   18.30    5.72
  -1  13   6   22.44    6.33
  -1 -13   6   23.69    5.86
  -1 -13   5   65.68   16.43
   1  13  -5   77.08    8.36
  -1  13   5   75.49    8.07
   1  13  -5   71.64    7.46
  -1  13   5   52.91   17.18
  -1  13   5   65.35    7.47
  -1 -13   4   -7.71    8.43
  -1  13   4    4.91    4.56
   1  13  -4   -0.08    3.60
  -1  13   4    3.24    4.28
  -1  13   3   30.47   11.67
  -1 -13   3   40.50   15.64
  -1  13   3   60.94    7.58
  -1  13   3   62.07    7.13
  -1 -13   2    3.58   11.12
  -1 -13   2   22.94   15.46
  -1  13   2   -0.97   10.67
   1 -13  -1  364.03   41.53
  -1 -13   1  351.25   39.13
  -1 -13   1  321.78   32.28
  -1  13   1  325.59   36.85
   1 -13   0   65.54   18.78
   1  13   0   82.17   20.88
  -1  13   0   59.31   14.93
   1  13   1  209.55   12.05
   1  13   1  172.58   28.89
   1 -13   1  164.94   29.66
  -1  13  -1  219.89   11.82
   1  13   2   76.43    7.72
   1  13   2   42.32   15.60
  -1  13  -2   71.57    7.35
   1 -13   2   84.87   20.95
   1 -13   3   34.50   15.72
   1  13   3   16.05   13.24
   1  13   3   43.48    6.66
  -1  13  -3   45.81    6.77
   1  13   3   35.90    5.12
   1 -13   4  177.61   31.25
  -1  13  -4  222.89   13.10
   1  13   4  220.76   34.28
   1  13   4  189.91   12.22
  -1  13  -4  219.49   12.64
   1  13   4  190.58   11.08
   1  13   5  230.37   12.65
   1  13   5  232.20   33.31
   1 -13   5  226.58   35.72
  -1  13  -5  246.44   14.25
   1  13   5  232.76   14.02
  -1  13  -5  236.48   13.70
  -1  13  -5  225.97   12.77
   1  13   6  192.07   33.77
   1 -13   6  208.24   13.15
  -1  13  -6  187.25   11.90
   1  13   6  183.75   11.95
   1 -13   6  125.97   27.09
  -1  13  -6  182.02   11.99
  -1  13  -6  178.88   12.72
   1  13   6  177.09   12.96
  -1  13  -7   23.46    5.44
   1 -13   7   42.26    7.68
   1  13   7   19.02    4.86
  -1  13  -7   31.53    6.39
   1  13   7   29.34    6.37
  -1  13  -7   19.62    4.76
   1  13   8    7.83    4.37
   1  13   8   -1.05    7.40
   1 -13   8   10.74    4.65
  -1  13  -8    8.34    4.40
  -1  13  -8   15.55    6.28
  -1  13  -9   79.98    8.77
   1 -13   9   72.05    9.05
  -1  13  -9   67.95    7.78
   1  13   9   68.16    7.82
   1  13   9   50.00    8.51
  -1  13  -9   80.59    8.34
  -1  13  -9   58.08    8.89
   1  13  10    3.25    6.79
   1 -13  10   -1.74    5.70
  -1  13 -10    1.28    5.80
  -1 -13 -10    3.25    5.88
   1  13  10   -1.21    4.54
  -1  13 -10  -11.70    6.20
  -1  13 -10   -4.35    6.46
  -1  13 -10   -3.99    4.54
   1  13  11   10.69    6.93
   1 -13  11   11.25    6.08
  -1  13 -11    8.78    4.75
  -1  13 -11    6.09    5.49
  -1 -13 -11   12.90    5.02
  -1  13 -11    1.89    4.25
  -1  13 -11   10.01    6.07
   1  13  11    9.11    5.16
  -1  13 -12  102.62   10.08
  -1  13 -12   74.08    7.67
  -1  13 -12   85.75    8.93
   1  13  12   91.55    7.80
  -1  13 -12   84.88    7.37
   1  13  12  101.30   10.33
   1  13  13   12.03    5.48
  -1  13 -13   -0.68    3.81
   1  13  13    5.54    3.45
  -1  13 -13    1.19    4.70
   1  13  14   13.27    4.19
  -1  13 -14    0.62    3.36
  -1  13 -14    9.64    3.60
  -1  13 -14    5.22    3.64
   1  13  14    7.11    2.41
  -1  13 -15    4.98    1.99
  -1  13 -15   10.75    2.79
   1  13  15    9.82    2.59
   1  13  15    6.88    2.24
  -1  14  15   18.03    3.17
   1  14 -15   15.61    2.85
   1  14 -15   18.07    3.47
  -1  14  15   19.76    3.47
  -1  14  15   12.78    2.62
  -1  14  14   26.18    4.60
   1  14 -14   27.95    5.14
   1  14 -14   18.52    4.28
  -1  14  14   28.67    4.94
  -1  14  14   25.33    4.82
  -1  14  13   19.56    5.99
   1  14 -13   16.37    6.22
   1 -14 -13   19.04    4.64
   1  14 -13   29.18    6.69
   1  14 -13   13.17    4.78
  -1  14  13   30.53    6.26
  -1  14  13   10.38    4.55
  -1 -14  12    5.53    5.63
   1  14 -12   10.22    6.84
   1  14 -12    8.70    5.25
   1  14 -12    1.91    5.92
  -1  14  12    7.99    6.23
   1 -14 -12   -1.62    4.63
  -1  14  12   12.27    6.64
   1  14 -11  160.90   12.11
  -1  14  11  144.63   11.77
  -1  14  11  129.26   11.32
   1  14 -11  125.70   11.76
  -1 -14  11  144.92   11.42
   1  14 -10   22.46    7.17
  -1  14  10   22.77    6.47
  -1  14  10   32.44    7.63
   1  14 -10   39.76    8.01
  -1 -14  10   36.36    7.70
   1  14  -9   28.43    7.98
  -1  14   9   18.10    6.14
  -1  14   9   15.17    6.21
   1  14  -9   39.43    7.58
  -1 -14   9   23.51    5.62
   1  14  -8   76.87   10.37
  -1  14   8   54.60    8.37
  -1  14   8   62.27    9.00
  -1 -14   8   63.85    8.43
   1  14  -7   64.28    8.77
  -1  14   7   50.59    7.66
  -1  14   7   54.51    8.26
  -1 -14   7   58.04    8.32
  -1 -14   6   -5.58    8.92
  -1  14   6    1.03    4.68
  -1  14   6    1.98    4.75
   1  14  -6    0.80    5.44
  -1 -14   6   16.41    5.94
  -1 -14   5   42.60   16.12
  -1  14   5   18.07    5.77
   1  14  -5   13.48    5.97
  -1  14   5   31.37   16.16
   1  14  -5   14.42    4.84
  -1  14   5   14.25    5.58
  -1 -14   4   20.49   13.19
  -1  14   4   26.12    5.82
   1  14  -4   40.76    7.37
  -1 -14   4   24.78   15.47
  -1  14   4   31.34   12.95
   1  14  -4   32.40    5.91
  -1  14   4   35.61    6.72
  -1  14   3   89.94    8.91
  -1  14   3  101.91    9.72
   1  14  -3   82.92    7.56
  -1 -14   3  121.56   24.31
  -1  14   3   91.28   22.94
  -1 -14   3   68.80   20.32
  -1 -14   2   75.83   20.29
  -1  14   2   55.81    7.22
  -1  14   2   60.66    7.25
  -1  14   2   62.61   16.75
  -1 -14   2   73.66   17.84
   1  14  -2   53.59    6.30
  -1  14   1   37.23   10.52
   1  14  -1   51.39   20.76
   1  14  -1   49.18    6.05
  -1  14   1   59.78    7.31
  -1 -14   1   62.11   18.39
   1 -14  -1   66.08   19.99
  -1  14   1   54.46    6.44
  -1 -14   0  129.26   10.31
   1  14   0  115.99   23.68
  -1  14   0  106.69   20.22
   1  14   0  130.81    9.26
  -1  14   0  140.94   10.32
  -1  14   0  123.42    9.41
   1 -14   0  162.28   30.56
   1 -14   1   20.01   14.71
  -1 -14  -1    4.79    3.65
   1  14   1   10.68    4.44
  -1  14  -1   -9.36   14.00
   1  14   1   10.63   15.55
  -1  14  -1    7.23    3.98
  -1  14  -1    6.39    3.68
   1 -14   2   44.08   18.37
  -1  14  -2   37.85    6.29
   1  14   2   22.79   10.44
  -1  14  -2   36.11    5.95
   1  14   2   37.02    6.29
   1  14   2   31.13    5.31
   1  14   3  219.74   35.55
   1 -14   3  204.64   33.64
  -1  14  -3  270.98   14.35
  -1  14  -3  281.08   14.91
   1  14   3  277.56   15.14
   1  14   3  252.78   12.90
   1  14   4    8.97   12.38
  -1  14  -4   13.12    5.38
   1 -14   4    9.94   12.76
  -1  14  -4    9.82    5.17
   1  14   4    7.20    5.02
   1  14   4    7.85    3.58
   1  14   5  372.22   16.37
   1  14   5  422.51   49.67
  -1  14  -5  381.67   17.89
   1 -14   5  419.26   49.45
  -1  14  -5  413.44   18.63
   1  14   5  397.72   19.01
  -1  14  -5  401.91   15.78
  -1  14  -5  372.23   16.66
  -1  14  -6   24.00    5.42
   1  14   6   18.19    6.79
   1  14   6   10.41    4.65
  -1  14  -6   22.95    5.60
   1 -14   6   25.83    6.32
  -1  14  -6   24.10    6.45
   1  14   7    8.69    5.85
   1  14   7    8.11    4.14
  -1  14  -7    8.87    5.03
  -1  14  -7    4.26    3.87
   1 -14   7   13.82    5.71
  -1  14  -7   12.67    5.68
   1  14   8   14.45    5.98
  -1  14  -8   21.81    5.02
   1 -14   8   16.19    5.94
   1  14   8   16.97    4.59
  -1  14  -8   15.25    6.71
  -1  14  -8   31.21    6.65
   1  14   9   13.32    4.62
  -1 -14  -9   22.67    7.27
   1  14   9   -0.57    7.10
   1 -14   9   20.66    6.51
  -1  14  -9    8.22    6.02
  -1  14  -9   13.12    5.29
   1  14  10   -3.70    4.16
   1 -14  10    1.03    5.71
  -1 -14 -10    4.80    5.66
  -1  14 -10    1.11    5.29
  -1  14 -10    5.84    5.57
  -1  14 -10    6.03    3.90
   1  14  10    3.16    6.33
   1  14  11  190.77   12.93
   1 -14  11  163.85   10.96
  -1  14 -11  179.98   10.56
  -1  14 -11  178.70   11.50
  -1  14 -11  166.42   10.00
  -1 -14 -11  169.09   12.06
  -1  14 -11  174.34   12.18
   1  14  11  177.85   10.26
  -1  14 -12    1.24    3.40
  -1  14 -12   -2.67    5.12
   1  14  12    1.79    3.01
  -1  14 -12   -1.22    2.93
   1  14  12    6.67    5.29
  -1  14 -13   21.12    4.47
  -1  14 -13   22.78    3.87
   1  14  13   16.41    3.05
   1  14  13   24.59    5.14
  -1  14 -14    7.37    2.76
   1  14  14    9.13    2.43
  -1  14 -14    5.82    2.08
  -1  14 -14   10.93    3.29
   1  14  14   10.24    2.88
   1  15 -15   29.75    2.99
   1  15 -14    4.64    2.97
   1  15 -14   -3.19    2.12
  -1  15  14    2.48    2.37
  -1  15  14    4.05    2.45
  -1  15  14    2.49    2.75
   1 -15 -13   25.82    4.38
   1  15 -13   40.10    6.12
   1  15 -13   23.71    5.16
   1  15 -13   19.50    3.73
  -1  15  13   19.75    4.44
  -1  15  13   21.09    4.02
  -1  15  13   23.37    4.83
  -1  15  12    8.78    5.23
   1  15 -12   15.60    6.24
   1  15 -12    9.19    3.91
   1  15 -12   10.22    5.20
   1 -15 -12    3.73    4.24
  -1  15  12    6.74    3.66
  -1  15  12   15.38    5.09
  -1 -15  11   16.67    5.71
   1  15 -11   17.16    6.15
  -1  15  11   15.20    5.89
   1  15 -11    9.32    5.92
   1  15 -11   11.93    3.99
  -1  15  11   16.48    4.27
  -1  15  11   16.28    5.74
  -1 -15  10    1.77    5.30
   1  15 -10   -3.61    5.67
  -1  15  10   -1.27    6.41
   1  15 -10   -1.11    6.61
  -1  15  10   -4.44    4.65
  -1  15  10   -2.92    5.73
  -1 -15   9  223.25   13.48
   1  15  -9  243.64   14.05
  -1  15   9  217.53   14.00
  -1  15   9  223.29   12.40
  -1  15   9  197.69   13.41
   1  15  -9  208.27   14.44
  -1  15   8    7.32    5.95
   1  15  -8   19.93    7.88
  -1  15   8    7.20    5.87
  -1 -15   8    3.86    5.65
  -1  15   7   10.20    5.99
   1  15  -7    0.34    6.36
  -1  15   7   10.06    6.49
  -1 -15   7   15.02    5.77
  -1  15   6   61.88    9.18
   1  15  -6   58.72    8.62
  -1  15   6   61.22    8.75
  -1 -15   6   72.18    8.66
  -1  15   5   18.12    6.86
   1  15  -5   11.10    6.26
   1  15  -5    8.41    4.26
  -1  15   5   18.51    6.90
  -1  15   4    3.00    5.54
   1  15  -4    3.19    5.61
  -1  15   4    5.34    5.38
   1  15  -4   -0.84    3.77
  -1  15   3   58.61    8.38
  -1 -15   3   80.65   22.27
  -1  15   3  103.60   24.40
  -1 -15   2    8.24   16.10
  -1  15   2   19.74    6.26
  -1  15   2  -11.49   15.55
   1  15  -2    3.49    9.65
  -1  15   2    6.43    4.39
   1  15  -2    3.85    3.85
  -1  15   1  441.13   18.14
   1  15  -1  417.58   16.90
  -1  15   1  430.11   17.65
   1 -15   0   44.74   18.23
  -1  15   0   48.13    6.79
   1  15   0   66.27   23.99
  -1  15   0   78.65   20.60
  -1  15   0   52.88    7.02
   1  15   0   43.71    6.48
   1 -15   1  212.12   33.95
  -1  15  -1  185.65   11.91
   1  15   1  176.15   28.06
  -1  15  -1  145.70   26.88
   1  15   1  236.75   14.47
  -1 -15  -1  213.84   13.35
  -1  15  -1  196.35   12.71
   1  15   1  186.41   11.70
  -1  15  -2   40.28    6.60
   1 -15   2   51.14   15.97
   1  15   2   46.01    7.71
  -1 -15  -2   33.03    6.06
   1  15   2   37.33   14.96
  -1  15  -2   71.18   21.31
  -1  15  -3    1.12    4.83
   1  15   3    8.35    6.23
  -1  15  -3    1.37    4.81
   1  15   3    7.35    4.13
  -1  15  -4    9.00    5.62
  -1  15  -4    9.14    5.26
   1  15   4   16.36    7.09
   1  15   4   13.85    5.02
  -1  15  -4   11.82    4.36
  -1  15  -5   48.66    6.97
  -1  15  -5   55.67    8.63
   1  15   5   48.96    8.51
  -1  15  -5   57.72    6.83
   1  15   5   57.52    7.27
   1  15   6   76.91    8.27
   1  15   6   70.46    9.87
  -1  15  -6   55.24    8.06
  -1  15  -6   77.46    7.60
   1 -15   6   81.39    9.50
  -1  15  -6   72.43    7.70
  -1  15  -7   48.66    6.65
   1  15   7   32.92    7.91
  -1  15  -7   44.36    8.65
   1  15   7   35.62    6.13
  -1  15  -7   35.73    5.74
   1 -15   7   33.49    7.05
  -1 -15  -8   57.91    9.49
  -1  15  -8   61.97    7.66
   1  15   8   53.65    8.55
  -1  15  -8   60.98    8.85
  -1  15  -8   55.09    6.55
   1 -15   8   56.64    8.14
   1  15   8   59.49    6.77
  -1 -15  -9  116.08   11.59
  -1  15  -9  106.90    9.08
   1  15   9   85.11    7.71
  -1  15  -9   84.40    9.59
   1  15   9   91.18   10.08
   1 -15   9   88.94    9.11
   1 -15  10    4.72    5.12
  -1 -15 -10   -2.29    5.23
  -1  15 -10    5.19    5.26
   1  15  10    4.91    3.85
  -1  15 -10   -1.77    5.34
  -1  15 -10   -4.35    4.54
   1  15  10   -2.86    5.80
   1 -15  11   61.94    6.93
   1  15  11   64.99    7.82
  -1  15 -11   63.76    6.73
   1  15  11   65.74    5.87
  -1  15 -11   73.02    8.24
  -1  15 -11   67.96    6.20
  -1 -15 -11   75.57    8.00
   1  15  12    8.75    2.76
   1  15  12    7.70    2.34
   1  15  12    5.73    4.02
  -1  15 -12   13.90    2.98
  -1  15 -12   15.02    4.19
  -1  15 -13   -0.96    2.74
   1  15  13    2.60    2.10
   1  15  13   -5.77    3.34
   1  15  14    2.08    1.61
   1  16 -14   12.74    2.54
  -1  16  14    4.82    1.95
   1  16 -13   12.19    3.52
  -1  16  13    3.43    2.45
  -1  16  13    3.82    2.93
  -1  16  13    4.37    2.00
  -1  16  12   -4.94    2.83
   1  16 -12    3.18    4.15
  -1  16  12   -1.26    3.45
   1  16 -12    5.47    4.47
  -1  16  12   -6.81    4.45
   1 -16 -12   -3.16    3.63
  -1 -16  11   14.91    4.54
  -1  16  11   14.12    3.55
   1  16 -11   13.32    5.53
   1  16 -11   17.62    5.23
  -1  16  11    7.85    5.20
  -1  16  11    5.10    4.13
   1 -16 -11   15.98    5.41
   1  16 -10   -0.84    5.12
   1  16 -10   -2.90    6.21
  -1  16  10   -2.40    5.64
  -1  16  10  -11.31    6.69
  -1 -16  10    0.09    4.95
  -1  16   9   -5.04    6.43
   1  16  -9    3.83    6.17
  -1  16   9   -6.30    5.75
   1  16  -9   -3.69    5.54
  -1 -16   9   -0.05    4.93
  -1  16   8    0.46    6.16
   1  16  -8    6.43    6.52
  -1  16   8   -3.59    5.93
   1  16  -8    2.55    5.12
  -1 -16   8   -3.38    5.59
  -1  16   7   28.84    8.09
   1  16  -7    6.58    6.21
  -1 -16   7   20.94    5.80
  -1  16   7   22.03    7.17
  -1  16   6    5.01    6.40
   1  16  -6   -7.72    6.69
  -1 -16   6   11.19    6.02
  -1  16   6    9.65    6.32
   1  16  -5   69.80    9.68
  -1 -16   5   76.97    9.17
  -1  16   5   73.74    9.98
  -1  16   4    7.82    6.79
   1  16  -4   -1.64    4.07
   1  16  -4    9.30    6.19
  -1  16   4    6.10    5.68
   1  16  -3   58.66    8.90
  -1  16   3   39.64    7.09
   1  16  -3   53.50    7.44
  -1  16   3   52.43    8.56
  -1  16   2    6.79    4.81
   1  16  -2    9.45    4.70
   1  16  -1   13.89    4.92
  -1  16   1   17.48    4.78
  -1 -16   0  169.98   11.87
  -1  16   0  161.64   12.02
   1  16   0  172.15   11.44
   1  16   1   91.88    8.79
  -1  16  -1  101.73   10.01
  -1 -16  -2   -1.98    4.28
  -1  16  -2    6.23    5.11
   1  16   2   -0.22    4.44
   1  16   2   11.16    7.11
  -1  16  -2    5.14    6.06
  -1  16  -3  115.56   10.98
   1  16   3  116.68   11.65
  -1  16  -3  108.42   10.21
  -1 -16  -3  106.52   10.49
  -1  16  -4   -0.29    3.52
  -1 -16  -4   -5.77    5.74
   1  16   4    9.99    4.99
  -1  16  -4   -2.70    5.40
  -1  16  -4    1.71    5.37
  -1  16  -5  135.88   11.69
   1  16   5  153.73   13.07
  -1  16  -5  140.74    9.96
   1 -16   5  151.47   12.27
   1  16   5  144.40   10.46
  -1  16  -6   18.04    5.83
  -1  16  -6   30.27    5.14
   1  16   6   45.63    8.96
  -1  16  -6   33.95    5.44
   1 -16   6   39.51    7.80
   1  16   6   30.32    5.83
  -1 -16  -7   57.49    9.19
  -1  16  -7   47.04    7.92
  -1  16  -7   63.52    6.94
   1  16   7   49.67    8.83
  -1  16  -7   52.49    6.25
   1 -16   7   51.34    7.65
   1  16   7   58.50    6.83
  -1 -16  -8    1.66    6.47
  -1  16  -8   -4.39    5.36
  -1  16  -8    6.66    3.98
   1  16   8   -1.34    7.06
   1 -16   8   -1.70    5.87
   1  16   8    7.55    3.93
  -1 -16  -9    3.92    6.09
  -1  16  -9  -10.77    5.80
  -1  16  -9    0.41    4.17
   1  16   9   -8.50    6.60
   1  16   9   -2.36    3.92
   1 -16   9    3.90    4.90
   1 -16  10   15.21    5.21
  -1 -16 -10    6.22    4.92
  -1  16 -10   16.29    5.00
  -1  16 -10   13.69    4.24
   1  16  10   -1.62    5.54
  -1  16 -10    6.97    3.14
   1  16  10    4.04    2.77
  -1  16 -11   37.66    5.62
   1  16  11   21.00    4.87
   1 -16  11   35.16    5.17
  -1  16 -11   39.05    4.21
  -1  16 -11   28.39    4.48
  -1 -16 -12    5.17    2.56
   1  16  12   -0.30    3.25
  -1  16 -13    0.81    1.93
   1  17 -13    2.68    1.85
  -1  17  13    4.66    2.01
   1  17 -12   36.90    4.32
  -1  17  12   34.83    4.43
  -1  17  12   28.41    3.51
   1 -17 -12   43.29    4.83
   1 -17 -11   33.03    5.69
   1  17 -11   29.34    5.32
   1  17 -11   35.50    4.95
  -1 -17  11   38.32    5.22
  -1  17  11   25.33    4.36
   1 -17 -10    2.60    5.00
   1  17 -10   -0.63    4.88
   1  17 -10   12.69    4.69
  -1  17  10   -2.00    5.48
  -1  17  10    0.96    4.80
  -1 -17  10    8.63    4.10
   1  17  -9   38.35    6.99
   1  17  -9   49.96    6.55
  -1  17   9   29.33    5.58
  -1  17   9   38.36    6.76
  -1 -17   9   41.50    6.40
  -1  17   8    1.24    5.67
   1  17  -8   10.59    6.70
  -1  17   8   -0.61    5.13
   1  17  -8    3.43    4.50
  -1 -17   8   -0.40    5.25
   1  17  -7    4.72    6.14
  -1  17   7    6.46    5.57
   1  17  -7    7.16    4.65
  -1 -17   7    5.37    4.84
  -1  17   6   11.57    6.55
  -1 -17   6    8.75    4.96
  -1  17   6   17.01    7.08
   1  17  -6    0.46    6.90
  -1  17   5   39.35    7.60
   1  17  -5   47.25    7.90
  -1  17   5   46.60    8.62
  -1 -17   5   49.42    7.48
   1  17  -4    3.83    6.39
  -1  17   4   -5.54    5.97
   1  17  -4    0.77    4.07
   1  17  -3   13.03    6.84
  -1  17   3   -0.27    5.57
   1  17  -3   -1.09    4.16
   1  17  -2   73.09    8.11
  -1  17   2   61.74    8.43
  -1  17   1  286.67   15.68
   1  17  -1  257.69   13.78
  -1 -17   0   10.59    4.27
  -1  17   0    0.51    5.85
   1  17   0    1.86    4.21
  -1 -17  -1  109.45   10.41
   1  17   1   96.98    8.95
  -1  17  -1   98.34    9.98
  -1  17  -2   11.11    6.49
  -1 -17  -2    0.15    4.85
  -1  17  -2    3.41    5.39
   1  17   2    1.60    4.37
   1  17   3    7.85    4.90
  -1  17  -3   15.36    6.24
  -1  17  -3   16.82    6.81
  -1  17  -3   17.88    4.64
  -1 -17  -3   10.06    5.18
  -1 -17  -3   10.06    6.26
  -1 -17  -4   24.94    7.35
   1  17   4   28.31    6.21
  -1 -17  -4   35.89    7.29
   1  17   4   52.06    9.26
  -1  17  -4   28.50    6.36
  -1  17  -4   40.56    5.94
  -1 -17  -5   13.84    6.78
   1 -17   5   15.99    6.26
  -1  17  -5   10.17    4.22
  -1 -17  -5    3.92    5.03
   1  17   5   18.60    7.85
  -1  17  -5    2.05    5.95
  -1 -17  -6    7.18    4.93
  -1  17  -6    2.47    2.81
   1 -17   6   -0.48    5.39
  -1 -17  -6   -3.82    7.15
  -1  17  -6   12.02    6.32
  -1 -17  -7   11.59    4.77
  -1  17  -7    3.65    3.00
   1 -17   7   -3.39    5.35
  -1  17  -7    7.97    3.56
  -1 -17  -7    8.99    7.22
  -1  17  -7   -1.64    5.48
   1  17   8    4.48    6.27
   1 -17   8   16.79    5.42
  -1  17  -8   27.88    4.58
  -1 -17  -8   18.56    6.58
  -1  17  -8   18.78    5.74
   1  17   9   34.94    5.40
   1 -17   9   47.56    6.44
  -1  17  -9   54.00    5.32
  -1  17  -9   44.55    6.40
  -1 -17  -9   58.54    7.87
  -1  17 -10   10.12    2.82
  -1  17 -10   10.40    3.08
  -1  17 -10   17.58    4.60
   1 -17  10    9.49    3.88
  -1 -17 -10   11.19    4.30
  -1 -17 -11    9.14    3.31
  -1  17 -11    7.38    2.39
   1  17  11    6.48    3.08
  -1 -17 -11    8.27    2.99
   1  17  12    0.80    1.87
   1  17  12    3.77    1.75
  -1  18  12    9.20    2.27
  -1  18  11   12.62    3.20
   1  18 -11   11.57    3.60
   1 -18 -11    4.38    3.18
   1 -18 -10   15.90    5.04
   1  18 -10   14.58    3.62
  -1 -18  10   12.89    3.69
  -1  18  10   13.91    4.04
   1  18 -10   13.25    3.96
   1 -18  -9   -3.66    5.48
   1  18  -9   -0.34    3.22
  -1 -18   9    2.87    3.50
  -1  18   9   -1.73    4.10
   1  18  -9   -1.52    4.36
  -1  18   9   -4.23    4.63
   1  18  -8   53.48    5.85
  -1 -18   8   45.02    6.36
  -1  18   8   43.79    6.44
   1  18  -8   46.10    6.97
  -1  18   8   29.68    5.13
   1  18  -7   23.97    7.08
  -1  18   7    4.78    5.70
  -1 -18   7    8.33    4.54
   1  18  -7   17.15    4.48
   1  18  -6   34.83    6.56
  -1  18   6   31.23    6.55
  -1 -18   6   42.10    6.49
   1  18  -6   43.02    5.45
  -1 -18   5    8.77    5.02
   1  18  -5    4.25    6.41
  -1  18   5    1.63    5.23
  -1 -18   4    7.85    5.24
  -1  18   4    3.16    5.36
   1  18  -4    7.01    6.57
   1  18  -3   55.37    7.10
  -1  18   3   54.37    8.00
   1  18  -2    9.66    4.84
  -1  18   2   14.27    5.90
   1  18  -2   21.54    6.97
  -1  18   1    5.73    5.92
   1  18  -1    3.15    4.00
  -1  18   0   29.09    7.03
   1  18   0   23.70    5.35
  -1  18  -1    0.63    5.21
   1  18   1    1.99    4.38
  -1  18  -1   14.96    6.54
  -1 -18  -1    2.28    4.55
  -1  18  -2   29.04    5.11
  -1  18  -2   41.51    7.46
   1  18   2   41.89    6.82
  -1  18  -2   44.76    8.00
  -1 -18  -2   31.47    6.45
  -1  18  -3   11.07    3.66
  -1  18  -3   12.35    5.58
   1  18   3    9.11    4.86
  -1  18  -3   13.96    5.90
  -1 -18  -3   13.42    5.87
  -1 -18  -4   32.55    7.18
   1  18   4   45.07    6.67
  -1  18  -4   38.03    5.51
  -1  18  -4   40.87    7.28
   1  18   5    8.61    4.31
   1 -18   5   20.74    6.98
  -1  18  -5   10.43    3.61
  -1 -18  -5    1.18    4.01
  -1 -18  -5   11.65    6.42
  -1  18  -5    2.25    5.59
   1  18   6    3.40    4.03
  -1  18  -6   15.44    3.68
   1 -18   6   15.00    5.92
  -1 -18  -6   11.90    4.66
  -1  18  -6    0.90    4.71
  -1 -18  -6    9.81    5.94
  -1 -18  -7    4.19    5.81
   1  18   7   10.63    4.05
   1 -18   7   10.85    4.54
  -1 -18  -7    9.02    3.79
   1  18   7    5.38    5.41
  -1  18  -7   14.59    5.23
  -1 -18  -8   18.95    5.56
   1 -18   8    4.63    3.85
  -1 -18  -8   18.09    4.60
   1  18   8    9.53    3.69
  -1  18  -8   11.49    4.12
   1  18   8    5.82    4.96
  -1 -18  -9    2.33    2.69
   1 -18   9    3.23    3.39
   1  18   9    2.02    3.18
  -1  18  -9    7.76    3.71
  -1  18  -9    0.83    2.27
  -1 -18 -10   -2.11    3.21
   1  18  10    8.10    2.77
  -1 -18 -10    3.57    2.17
  -1  18 -10   11.04    3.29
   1 -18  10    0.26    2.38
  -1  18 -11   22.55    3.35
  -1  19  10    6.27    2.60
   1 -19 -10    6.29    3.09
   1  19 -10   10.14    3.06
   1  19  -9    1.32    2.40
  -1  19   9    2.46    2.80
  -1 -19   9    5.37    2.97
   1 -19  -9    3.60    3.78
   1  19  -9    1.53    3.23
   1  19  -8   15.71    3.30
  -1  19   8   10.31    4.21
  -1 -19   8   10.07    3.39
   1 -19  -8    8.25    4.61
   1  19  -8    7.35    3.92
   1  19  -7   15.42    3.51
  -1  19   7   10.43    4.51
  -1 -19   7    9.19    3.57
   1 -19  -7   11.49    5.04
   1  19  -7    6.82    4.60
   1  19  -6   18.32    3.69
   1 -19  -6   23.77    6.10
   1  19  -6   21.37    6.05
  -1 -19   6   16.36    4.57
  -1  19   6   13.40    4.84
   1 -19  -5   -2.22    5.00
   1  19  -5   -4.86    6.27
  -1 -19   5    4.00    4.06
  -1  19   5    1.81    4.51
   1  19  -4    0.52    6.27
  -1 -19   4    5.66    4.07
  -1  19   4   11.40    5.29
   1 -19  -3   10.29    4.65
   1  19  -3   12.87    7.02
  -1 -19   3   17.22    5.49
  -1  19   3   10.76    5.49
   1  19  -2   54.81    8.46
   1 -19  -2   50.13    6.80
   1  19  -2   43.09    5.91
  -1  19   2   47.37    7.55
   1  19  -1   27.71    7.66
   1  19  -1   35.56    5.94
  -1  19   1   36.70    7.40
  -1  19   0    4.39    5.46
   1  19   0    4.80    4.10
  -1  19   0    3.53    5.12
  -1 -19  -1    2.05    3.62
  -1  19  -1    6.66    5.33
  -1  19  -1    5.21    3.09
   1  19   1    6.38    4.19
  -1  19  -1   -0.41    5.08
  -1 -19  -2   34.24    6.47
   1  19   2   23.04    5.33
  -1  19  -2   15.12    5.43
  -1  19  -2   23.22    6.08
  -1  19  -2   17.60    4.04
  -1 -19  -3    4.24    4.76
   1 -19   3    9.18    5.94
  -1  19  -3   -5.20    5.10
   1  19   3    6.27    4.23
  -1 -19  -4   20.80    5.71
   1 -19   4   27.36    6.13
  -1  19  -4   13.02    4.98
   1  19   4   17.95    4.92
  -1 -19  -5   -1.19    5.38
   1 -19   5    1.17    4.45
  -1  19  -5    1.96    4.42
   1  19   5    1.76    3.32
  -1 -19  -6    5.52    4.82
  -1  19  -6    4.55    3.89
   1  19   6   -0.87    3.29
   1 -19   6    2.03    3.95
  -1  19  -7    6.60    3.72
   1  19   7    0.23    2.76
   1 -19   7   -2.74    3.98
   1  19   8    6.60    2.81
  -1  19  -8    3.92    2.08
  -1  19  -8    6.80    2.97
   1 -19   8    2.62    3.19
  -1 -19  -9   27.80    4.29
   1 -19   9   30.15    3.74
  -1  19  -9   30.77    3.73
   1  19   9   28.70    3.25
   1  20  -9    0.24    1.91
  -1  20   9   -2.71    1.84
   1 -20  -8    0.49    3.00
  -1 -20   8    3.40    2.27
   1  20  -8    3.37    2.94
  -1  20   8    0.57    2.45
   1 -20  -7   31.49    5.25
  -1 -20   7   25.79    3.66
   1  20  -7   14.72    3.98
  -1  20   7   27.96    4.35
   1 -20  -6    3.56    3.77
  -1 -20   6    7.21    3.33
   1  20  -6    6.75    3.80
  -1  20   6    3.62    3.39
   1 -20  -5   33.52    5.61
  -1 -20   5   30.68    4.61
   1  20  -5   37.77    5.87
  -1  20   5   31.73    5.39
   1 -20  -4   -4.02    4.30
  -1 -20   4    3.70    3.44
   1  20  -4   -1.33    4.71
  -1  20   4    2.38    4.41
   1 -20  -3   -1.11    3.36
  -1 -20   3    9.48    3.73
  -1  20   3   11.92    5.08
   1  20  -3    5.64    5.04
  -1 -20   2   42.28    5.70
  -1  20   2   33.04    6.23
   1  20  -2   39.03    6.94
  -1  20   2   39.37    6.32
  -1 -20   1   10.65    4.09
  -1  20   1    4.21    4.39
   1  20  -1    7.36    3.40
   1  20  -1   16.37    6.05
  -1  20   1    4.59    4.45
  -1  20   0   13.38    5.12
   1  20   0   19.48    4.44
   1  20   0   13.35    5.72
  -1  20   0   14.35    4.99
  -1  20  -1    0.71    4.33
   1  20   1   -2.24    3.31
  -1  20  -1   -3.97    4.34
   1  20   1    2.73    4.96
   1 -20   2   14.21    5.26
   1  20   2   12.94    4.03
  -1  20  -2    6.40    4.36
   1 -20   3   33.36    5.92
   1  20   3   36.07    5.20
  -1  20  -3   22.76    4.74
   1 -20   4    1.66    3.87
   1  20   4    2.73    2.90
  -1  20  -4    0.57    3.55
   1 -20   5   -0.95    3.56
   1  20   5    3.57    2.80
  -1  20  -5   -1.29    3.70
   1 -20   6    0.15    2.87
  -1  20  -6    1.37    2.77
   1  20   6    0.27    2.20
   1  20   7   23.19    3.07
  -1  20  -7   18.62    2.48
  -1 -20  -7   27.68    4.55
  -1  20  -7   22.37    3.43
   1 -20   7   30.84    3.81
  -1 -20  -8   13.50    3.22
  -1  20  -8   15.00    2.48
   1 -20   8   17.16    2.84
  -1  21   7    9.73    2.29
   1  21  -7    7.31    2.41
  -1  21   6   -2.32    2.70
  -1  21   6    7.03    2.75
   1  21  -6    2.48    2.70
  -1 -21   6    2.75    1.91
  -1  21   5   -2.99    2.97
   1  21  -5   -2.55    3.18
  -1  21   5    1.80    2.68
  -1 -21   5    5.16    2.33
  -1  21   4   40.54    4.94
   1  21  -4   44.87    5.27
  -1  21   4   34.11    4.62
  -1 -21   4   45.45    4.48
  -1  21   3   -0.21    2.98
   1  21  -3   -5.86    3.76
  -1  21   3    4.80    3.46
  -1 -21   3    0.47    2.36
  -1  21   2   10.18    3.84
   1  21  -2   10.59    4.02
  -1  21   2    9.78    3.86
  -1 -21   2    5.87    2.74
  -1  21   1    6.50    3.58
  -1  21   1    7.50    3.72
   1  21  -1   10.42    4.66
  -1 -21   1    7.96    2.56
   1  21   0    2.94    3.82
  -1  21   0   10.54    4.09
  -1 -21   0   12.16    3.11
   1 -21   0   12.77    3.97
   1  21   1    1.15    2.36
   1  21   1   -4.03    3.84
  -1  21  -1    2.99    3.20
  -1 -21  -1    6.37    2.58
   1 -21   1    4.00    3.69
   1  21   2    5.58    2.34
   1 -21   2   10.27    3.55
  -1 -21  -2   14.19    2.79
  -1  21  -2    3.42    2.95
   1  21   2    5.75    3.76
  -1 -21  -3    5.61    1.84
   1 -21   3    2.38    2.94
   1  21   3   -0.22    2.05
  -1 -21  -3    1.37    2.49
  -1 -21  -3   -5.65    2.47
   1  21   3   -3.55    3.54
  -1  21  -3   -0.03    2.79
   1  21   4   24.02    3.88
  -1  21  -4   26.63    4.02
   1  21   4   17.13    2.90
  -1 -21  -4   24.20    4.20
   1 -21   4   31.20    4.17
  -1  21  -5   -0.33    2.17
   1  21   5    0.20    1.69
  -1 -21  -5    3.37    2.64
   1 -21   5   -0.44    2.29
  -1 -21  -6   -9.13    2.74
   1 -21   6    2.87    1.88
  -1  22   4   -4.82    2.03
   1  22  -4   -4.85    2.44
   1 -22  -3   12.96    2.60
  -1  22   3    9.42    2.30
   1  22  -3   13.18    3.00
  -1  22   3    8.26    2.23
  -1  22   2   17.54    2.93
   1  22  -2   24.44    3.59
  -1  22   1   -1.43    2.20
   1  22  -1    2.27    2.82
   1 -22  -1   -3.20    2.41
  -1  22   0   -0.34    2.34
   1  22   0    4.05    2.46
   1 -22   0    5.58    2.44
   1  22   1   -3.82    2.83
  -1  22  -1    0.11    2.22
   1 -22   1    4.88    2.57
  -1  22  -2    5.94    2.20
   1  22   2    0.67    2.24
   1 -22   2    1.52    1.90
   1  22   3    5.99    2.18
   1 -22   3    5.07    2.14
   2   0 -20   95.19    5.55
  -2   0  20   97.45    4.85
  -2   0  20  102.54    5.43
   2   0 -19    7.95    4.51
  -2   0  19    0.31    3.13
   2   0 -18  107.85    9.64
  -2   0  18  113.87    8.75
   2   0 -17    6.59    7.04
  -2   0  17   -4.36    5.94
   2   0 -16  155.22   13.01
  -2   0  16  163.88   11.79
   2   0 -15   -6.68    6.35
  -2   0  15    0.21    5.32
   2   0 -14    3.84   16.01
   2   0 -14   -0.41    5.78
  -2   0  14   12.07    5.77
   2   0 -13   -2.36   15.83
   2   0 -13   -0.33    4.87
   2   0 -12   48.56   19.27
   2   0 -12   39.33    6.69
   2   0 -11    3.85   11.88
  -2   0  11   -4.08    9.28
  -2   0  10   44.59   12.67
  -2   0   9   -3.12    7.61
  -2   0   8  320.19   29.42
  -2   0   7    2.54   10.63
  -2   0   6  752.34   38.42
  -2   0   6  675.71   37.88
  -2   0   5   -6.46    6.44
  -2   0   5    1.55    3.14
  -2   0   5    3.07    7.06
  -2   0   4  136.42   11.08
  -2   0   4  148.43   13.60
  -2   0   4  152.21    9.19
  -2   0   4  136.73   15.52
  -2   0   3   -2.67    5.75
  -2   0   3    2.66    3.64
  -2   0   3   -2.37    3.65
  -2   0   2 4974.47   62.68
  -2   0   2 4864.18   71.53
  -2   0   1    4.82    3.82
   2   0  -1    0.14    1.03
  -2   0   1    3.12    4.08
  -2   0   1   -1.12    1.06
  -2   0   1   -1.33    4.51
   2   0   0 2523.42   24.18
  -2   0   0 2489.87   37.21
  -2   0  -1    1.53    2.48
   2   0   1    0.77    2.82
  -2   0  -1   -3.95    6.00
  -2   0  -2 1440.89   38.41
   2   0   2 1344.19   36.22
  -2   0  -2 1328.25   45.29
  -2   0  -3   -1.73    5.10
   2   0   3   -1.72    5.95
  -2   0  -3  -10.69    7.41
  -2   0  -4 3590.61   80.57
   2   0   4 3507.74   78.47
  -2   0  -4 3687.94   76.45
   2   0   5   -0.58    6.84
  -2   0  -5    1.23    7.30
  -2   0  -5    4.33    6.29
   2   0   6   49.79   13.17
  -2   0  -6   49.65   12.38
  -2   0  -6   62.95   10.08
  -2   0  -7    0.80    8.19
   2   0   7   -2.71    8.55
  -2   0  -8 1552.29   74.93
  -2   0  -9    2.74   10.04
  -2   0 -10  183.66   30.80
  -2   0 -11   -4.24    4.23
  -2   0 -11   -1.81    3.59
  -2   0 -11   -1.89    3.62
  -2   0 -11   -8.31   19.40
  -2   0 -11   -4.76    5.40
   2   0  12  156.20   10.05
  -2   0 -12  163.99   11.84
  -2   0 -12  162.41   12.56
  -2   0 -12  182.90   33.89
  -2   0 -12  159.51   11.69
  -2   0 -13    2.43    4.95
  -2   0 -13    2.28    5.05
  -2   0 -13    9.10    5.40
   2   0  13    0.20    3.46
  -2   0 -14   11.97    5.16
  -2   0 -14   11.51    5.68
  -2   0 -14   14.59    5.39
   2   0  14    8.97    3.50
  -2   0 -15    6.53    4.66
  -2   0 -15   -5.39    5.04
  -2   0 -15   -3.69    4.92
   2   0  15   -5.17    3.15
  -2   0 -16    8.62    4.04
  -2   0 -16   14.55    6.27
  -2   0 -17   -3.70    4.23
  -2   0 -18   25.15    3.37
  -2   0 -18   27.55    3.81
  -2   1  20   41.90    3.74
  -2  -1  20   42.73    3.81
   2   1 -20   35.44    3.71
  -2   1  20   41.62    3.33
  -2  -1  20   40.80    3.38
   2   1 -19    3.81    4.18
   2  -1 -19    2.17    4.05
  -2   1  19    1.96    3.18
  -2  -1  19    0.01    3.06
   2   1 -18   -0.87    5.63
   2  -1 -18   -0.76    5.77
  -2   1  18   11.69    5.09
  -2  -1  18   10.29    4.79
   2   1 -17  199.54   11.53
   2   1 -17  205.39   13.69
   2  -1 -17  212.27   14.29
  -2  -1  17  190.34   11.88
  -2   1  17  200.47   12.36
   2   1 -16   31.26    6.08
   2  -1 -16   20.79    7.86
   2   1 -16   27.39    8.26
  -2   1  16   18.58    6.49
  -2  -1  16   20.60    6.67
   2  -1 -15   10.37    7.44
   2   1 -15    9.09    6.96
  -2   1  15    6.40    5.90
  -2  -1  15    2.57    5.46
  -2   1  14   22.88    6.38
   2  -1 -14   18.61    7.40
   2   1 -14   11.22    5.86
  -2   1  13   34.58    6.29
   2  -1 -13   35.04    7.41
   2   1 -13   36.82    6.74
   2  -1 -13   33.32   17.10
   2   1 -13   21.66   12.88
  -2   1  12  216.61   12.40
   2   1 -12  213.70   12.85
   2  -1 -12  215.91   13.26
   2   1 -12  211.60   33.26
   2  -1 -12  185.47   33.15
  -2  -1  11   85.52   17.50
  -2   1  11   86.27   17.94
   2   1 -11   68.10   19.95
  -2   1  10   16.41    9.16
   2   1 -10   19.31   13.17
  -2  -1  10   12.48    8.01
  -2  -1   9    9.88    8.52
   2   1  -9   -1.79   12.17
  -2   1   9   11.11    9.46
  -2   1   9   20.14   12.71
  -2   1   8    9.96   10.18
  -2  -1   8   -4.60    8.26
  -2   1   8   15.71    4.19
  -2   1   8   13.33   10.86
  -2  -1   7   51.70   11.61
  -2   1   7   65.53   14.34
  -2   1   7   58.44    8.10
  -2   1   7   72.30   16.02
  -2   1   6  226.01   20.79
  -2   1   6  207.73   13.41
  -2   1   6  195.83   20.99
  -2  -1   6  181.76   19.96
  -2   1   5  413.75   26.68
  -2   1   5  370.34   17.00
  -2  -1   5  365.66   26.00
  -2   1   5  421.52   14.89
  -2   1   5  377.58   26.83
  -2  -1   4 3616.16   59.55
  -2   1   4 3649.94   50.65
  -2   1   4 3683.20   66.45
  -2   1   4 3549.28   75.34
  -2   1   4 3743.83   54.10
  -2  -1   3  519.03   21.83
  -2   1   3  535.77   19.57
  -2   1   3  495.41   20.65
  -2  -1   3  499.50   25.40
  -2   1   3  478.32   25.41
  -2  -1   3  545.64   19.31
  -2   1   3  535.40   22.27
  -2   1   2  662.60   23.16
  -2   1   2  678.50   18.49
  -2  -1   2  630.01   23.46
   2  -1  -2  671.58   16.03
  -2  -1   2  698.71   19.70
  -2  -1   2  692.09   24.74
  -2  -1   2  693.16   26.27
  -2   1   2  698.61   27.44
  -2   1   1   26.97    5.67
  -2  -1   1   25.58    6.21
  -2   1   1   34.86    5.82
   2  -1  -1   28.54    3.65
  -2  -1   1   34.13    6.23
  -2  -1   1   23.46    5.70
  -2  -1   1   25.23    7.06
  -2  -1   0  116.25   10.83
  -2   1   0  111.19   11.05
   2   1   0  123.49    7.28
  -2  -1   0  118.05    5.96
   2  -1   0  120.41    8.38
  -2   1   0  117.33   10.56
  -2   1   0  114.01    8.57
  -2  -1  -1 4581.75   68.67
   2   1   1 4406.60   52.12
  -2   1  -1 4509.73   59.16
  -2  -1  -1 4356.59   54.50
  -2   1  -1 4503.42   66.84
  -2   1  -1 4574.59   37.29
  -2   1  -2 3021.13   57.06
   2   1   2 2965.67   53.57
   2  -1   2 2855.62   49.14
  -2  -1  -2 2961.54   58.46
  -2  -1  -2 2890.43   64.16
  -2   1  -3 3345.46   69.48
   2  -1   3 3236.76   63.88
   2   1   3 3287.17   67.35
  -2  -1  -3 3392.48   70.32
  -2   1  -3 3322.34   75.46
  -2   1  -4   49.20   10.62
   2   1   4   54.45   11.06
   2  -1   4   56.81   11.26
  -2  -1  -4   48.86    8.82
  -2   1  -4   73.55   12.00
   2   1   5    9.48    3.71
  -2  -1  -5   14.54    9.79
  -2   1  -5    4.20    8.53
   2  -1   5   14.89    9.42
   2   1   5   10.11    7.49
  -2  -1  -5   20.28    8.91
  -2   1  -5   17.80    7.06
  -2   1  -6 1426.05   61.67
  -2  -1  -6 1469.23   62.94
   2   1   6 1442.91   61.39
  -2   1  -6 1496.99   50.32
  -2  -1  -7  115.93   19.92
  -2   1  -7  125.48   21.96
   2   1   7  121.03   20.85
  -2   1  -7   91.30   12.80
   2   1   8  316.73   33.70
  -2  -1  -8  334.32   35.44
  -2   1  -8  275.19   33.25
  -2  -1  -9    4.83    9.14
  -2   1  -9   -9.29   13.82
   2   1   9   14.92   12.41
  -2   1 -10  372.75   43.39
  -2  -1 -10  400.84   44.11
  -2   1 -11   12.15    5.40
  -2  -1 -11    8.12    4.10
  -2   1 -11   16.45    4.83
  -2  -1 -11   14.72    5.10
  -2  -1 -11   10.31    4.74
  -2   1 -11    2.90    4.14
  -2   1 -11    8.35    4.73
  -2  -1 -11    0.44    4.38
  -2  -1 -11   28.25   16.52
  -2   1 -11   21.92   18.67
  -2  -1 -12   71.45    8.22
  -2   1 -12   81.26    9.82
  -2   1 -12   76.02    8.29
  -2   1 -12   85.71    8.31
  -2  -1 -12   83.00    9.52
  -2  -1 -12   88.24    9.35
  -2   1 -12   82.21    9.55
  -2   1 -12  113.65   24.90
  -2  -1 -12   68.69   19.78
   2   1  12   78.57    7.28
   2   1  13    0.98    3.45
   2  -1  13    9.54    4.26
  -2  -1 -13    2.12    4.79
  -2   1 -13    1.30    5.46
  -2   1 -13    7.04    4.48
  -2  -1 -13    0.05    5.03
  -2  -1 -13   -1.07    4.92
  -2   1 -13   -6.39    6.34
   2  -1  14   62.08    6.42
   2   1  14   58.16    6.43
  -2   1 -14   76.22    9.09
  -2  -1 -14   60.42    7.84
  -2  -1 -14   67.33    8.51
  -2   1 -14   59.30    7.36
  -2   1 -14   49.66    7.75
  -2  -1 -14   55.90    7.94
   2  -1  15   13.60    3.52
  -2   1 -15   12.83    5.42
  -2  -1 -15    9.48    5.00
  -2   1 -15    6.73    4.04
  -2  -1 -15   11.63    4.55
  -2   1 -15    9.71    4.94
  -2   1 -16    4.56    4.21
  -2   1 -16    6.93    4.12
  -2  -1 -16   11.94    5.81
  -2  -1 -17    4.83    3.66
  -2   1 -17    2.84    4.17
  -2  -1 -18    9.00    2.90
  -2   1 -18    6.59    2.46
  -2  -1 -18    1.91    2.22
  -2   1 -18    7.62    2.73
   2   1  18    9.33    2.21
  -2  -2  20    7.05    2.05
  -2   2  20    7.93    1.95
  -2   2  20   10.96    2.52
  -2   2  19   44.90    5.52
   2   2 -19   33.77    5.15
   2  -2 -19   41.14    5.90
  -2   2  19   42.51    4.85
  -2  -2  19   40.60    4.73
   2   2 -18   72.32    8.25
   2  -2 -18   60.55    8.21
   2   2 -18   59.78    6.19
  -2   2  18   69.90    6.96
  -2  -2  18   68.16    7.32
   2  -2 -17   10.63    7.60
   2   2 -17    4.91    6.68
   2   2 -17    6.19    4.46
  -2  -2  17    3.65    5.48
  -2   2  17    3.13    5.69
   2  -2 -16  161.89   13.43
   2   2 -16  178.40   13.91
   2   2 -16  184.16   12.34
  -2  -2  16  182.16   12.30
  -2   2  16  171.76   12.06
   2  -2 -15  254.75   15.94
   2   2 -15  283.85   16.58
  -2   2  15  292.96   15.18
   2   2 -14   22.83    6.43
   2  -2 -14   13.45    6.23
  -2   2  14   21.19    6.03
   2  -2 -13   27.68    7.09
   2   2 -13   25.70    6.53
  -2   2  13   28.59    6.34
   2  -2 -13   36.31   13.98
   2   2 -13   21.43   13.69
   2  -2 -12    5.70    4.74
   2   2 -12    4.55   11.15
   2   2 -12   14.28    5.62
  -2   2  12   12.44    5.43
  -2   2  11  173.66   24.19
   2   2 -11  152.44   29.61
   2   2 -10  753.93   55.88
  -2   2  10  893.89   58.01
  -2   2  10  798.60   51.01
  -2  -2  10  828.31   47.82
  -2   2   9   90.97   17.07
   2   2  -9   88.69   20.29
  -2  -2   9  100.65   17.85
  -2   2   9  106.89   20.93
  -2   2   8   70.29   15.44
   2   2  -8   67.05   16.46
  -2  -2   8   61.00   13.41
  -2   2   8   74.49   16.90
   2   2  -7  231.71   26.02
  -2   2   7  257.39   13.48
  -2   2   7  308.11   28.31
  -2  -2   7  207.42   22.47
  -2   2   7  286.79   27.58
  -2   2   6 3389.64   46.74
  -2   2   6 3487.71   83.71
  -2   2   6 3478.10   87.03
  -2  -2   6 3265.75   80.18
   2   2  -5  376.32   24.85
  -2   2   5  482.17   28.64
  -2   2   5  419.11   16.21
  -2   2   5  463.57   29.85
  -2  -2   5  376.06   26.37
  -2   2   4   11.83    3.04
  -2   2   4   22.50    8.03
  -2  -2   4   11.85    6.06
   2   2  -4    4.19    4.16
  -2   2   4    9.73    5.63
  -2   2   3   36.76    7.38
  -2   2   3   29.62    4.95
  -2  -2   3   25.13    6.65
  -2  -2   3   32.31    4.12
  -2  -2   3   31.68    8.59
  -2   2   3   25.12    7.26
   2   2  -3   26.72    4.65
  -2  -2   2 2975.51   53.96
  -2   2   2 2907.66   48.07
  -2   2   2 2968.22   40.70
  -2  -2   2 3070.56   30.60
   2  -2  -2 2991.88   43.53
  -2  -2   2 3106.84   46.92
  -2   2   2 2909.10   56.72
  -2  -2   1  618.30   24.23
  -2   2   1  647.80   13.46
  -2   2   1  634.89   24.02
   2  -2  -1  625.29   19.86
  -2  -2   1  628.61   24.00
  -2   2   1  594.57   22.99
  -2  -2   0  385.42   19.41
   2  -2   0  356.36   16.37
   2   2   1 1998.55   38.99
  -2  -2  -1 2019.70   46.21
   2  -2   1 1914.27   43.46
   2  -2   1 1987.68   26.70
  -2   2  -1 1979.26   43.44
  -2   2  -1 1869.96   29.62
   2   2   2  529.40   23.32
  -2  -2  -2  502.68   24.45
  -2   2  -2  491.34   24.25
  -2   2  -2  528.81   24.55
  -2  -2  -2  490.19   26.34
  -2   2  -3 2105.60   57.21
  -2  -2  -3 2203.93   52.70
   2   2   3 2130.65   54.76
  -2   2  -3 2014.80   60.00
  -2   2  -4  487.57   31.44
   2   2   4  462.61   29.78
  -2   2  -4  482.32   30.45
  -2   2  -5  327.55   28.63
   2   2   5  307.33   27.46
  -2   2  -5  330.34   25.76
  -2   2  -6   23.53    9.38
   2   2   6   19.89    8.22
  -2   2  -6   25.88    8.50
  -2   2  -7   27.08   13.00
   2   2   7   45.93   15.69
   2   2   8 1374.20   70.50
  -2   2  -8 1406.05   73.09
  -2  -2  -8 1417.62   73.09
   2   2   9  249.41   31.75
  -2  -2  -9  230.75   31.62
  -2   2  -9  228.54   31.43
  -2  -2 -10  203.55   31.50
  -2   2 -10  220.32   34.10
   2   2  10  243.52   34.00
  -2   2 -11   -1.37    4.49
  -2  -2 -11   -0.49    4.56
  -2   2 -11    5.35    4.33
  -2   2 -11    7.84    3.89
  -2  -2 -11   -0.56    4.37
  -2  -2 -11    4.11   11.49
  -2   2 -11  -14.05   11.28
  -2  -2 -11    0.76    3.60
  -2   2 -11   10.76    5.51
  -2  -2 -12  165.18   11.90
  -2   2 -12  174.59   12.69
  -2   2 -12  177.89   11.94
  -2   2 -12  203.70   12.45
  -2  -2 -12  183.67   12.96
  -2  -2 -12  164.37   31.13
  -2   2 -12  201.20   33.86
  -2   2 -12  180.19   13.55
  -2  -2 -12  162.10   11.69
   2   2  13    4.57    3.47
  -2  -2 -13    4.06    5.26
  -2   2 -13   11.07    4.70
  -2   2 -13    2.49    4.88
  -2  -2 -13    4.62    4.82
  -2   2 -13    2.58    5.57
  -2  -2 -13    8.59    4.56
  -2   2 -13   10.42    6.25
   2  -2  14  135.16    9.36
  -2  -2 -14  125.89   10.21
  -2   2 -14  127.82   11.63
  -2   2 -14  129.00   10.90
  -2   2 -14  136.33   10.17
  -2  -2 -14  120.50   10.79
   2  -2  15   88.77    7.08
  -2   2 -15   76.79    8.53
  -2  -2 -15   82.93    9.27
  -2   2 -15   74.98    9.17
  -2  -2 -15   77.46    8.56
  -2   2 -16    5.31    4.35
  -2   2 -16    3.98    3.86
  -2  -2 -16   15.93    5.66
  -2   2 -17   25.23    4.63
  -2  -2 -17   32.31    4.83
  -2   2 -17   27.17    5.36
  -2  -2 -18   19.45    3.82
  -2  -2 -18   18.33    2.81
  -2   2 -18   22.68    3.54
  -2  -3  20    8.95    1.89
  -2   3  20   11.44    2.28
  -2   3  19    0.34    2.82
  -2  -3  19    3.21    3.02
   2   3 -19   -0.19    2.00
   2  -3 -19    2.35    3.85
   2   3 -19    2.44    3.31
  -2   3  19    2.33    3.42
   2   3 -18   40.34    5.60
  -2   3  18   45.81    6.47
  -2  -3  18   43.69    6.25
   2   3 -18   31.70    6.08
   2  -3 -18   32.12    6.86
  -2   3  18   38.84    4.62
  -2   3  17   89.12    8.59
  -2  -3  17   89.10    8.98
   2  -3 -17   91.53   10.73
   2   3 -17   84.89    9.56
   2   3 -17   87.01    8.83
   2   3 -16   27.08    7.50
   2  -3 -16   16.61    7.63
  -2  -3  16   13.08    5.85
  -2   3  16    9.51    5.57
   2   3 -15  238.87   12.90
   2  -3 -15  235.33   15.70
   2   3 -15  244.25   15.47
  -2   3  15  249.62   14.24
   2   3 -14   29.96    5.79
   2   3 -14   29.54    7.26
   2  -3 -14   24.16    7.22
  -2   3  14   24.96    6.05
   2   3 -13  105.51    8.79
  -2  -3  13   66.92   16.20
   2   3 -13  112.16   26.16
   2  -3 -13  120.04   11.34
   2   3 -13  112.12   10.87
  -2   3  13  112.35    9.67
   2  -3 -12  779.05   25.30
   2   3 -12  817.18   25.22
  -2   3  12  764.74   23.21
   2   3 -11   67.33   21.63
  -2   3  11   77.02   18.36
  -2   3  11   84.82   21.40
  -2   3  10  114.59   20.62
   2   3 -10   97.61   22.70
  -2   3  10  121.56   24.14
  -2   3   9    9.31    9.49
   2   3  -9   12.95   10.37
  -2   3   9   12.85   14.28
  -2   3   8 1739.03   71.13
  -2   3   8 1719.92   70.19
  -2   3   7 1285.98   56.08
  -2   3   7 1229.01   56.23
  -2   3   6 1081.13   47.54
  -2   3   6 1138.62   50.22
  -2   3   5  310.70   23.43
   2   3  -5  282.86   21.15
  -2  -3   5  297.71   18.98
  -2   3   5  296.79   24.48
   2   3  -4  524.69   23.71
  -2  -3   4  530.66   21.86
  -2   3   4  518.07   30.12
  -2   3   4  519.97   26.65
  -2  -3   4  533.86   27.09
  -2   3   3   68.83    8.49
  -2  -3   3   65.52    9.15
   2   3  -3   66.86    6.74
  -2  -3   3   66.67    6.75
  -2   3   3   61.38   10.85
   2  -3  -2 1412.18   35.28
  -2  -3   2 1422.26   27.99
  -2   3   2 1320.41   39.70
  -2  -3   2 1381.79   35.84
  -2   3   2 1390.50   30.43
  -2  -3   2 1352.32   39.38
  -2  -3   1 5409.04   56.26
   2  -3  -1 5444.50   69.09
  -2  -3   1 5486.22   71.68
  -2   3   1 5205.50   51.12
  -2  -3   1 5394.32   76.13
  -2  -3   0 1388.89   38.41
   2  -3   0 1345.77   35.62
   2   3   1 1862.85   42.71
  -2  -3  -1 1928.74   46.15
   2  -3   1 1845.47   46.43
   2  -3   2 1068.57   39.35
  -2   3  -2 1094.04   20.62
  -2   3  -2 1161.88   34.64
   2  -3   2 1102.66   28.56
  -2  -3  -2 1164.18   37.32
   2   3   2 1143.71   36.91
  -2   3  -3 1229.46   45.42
  -2  -3  -3 1275.95   40.26
   2   3   3 1267.61   43.37
  -2   3  -3 1232.26   38.74
   2   3   4 3286.16   78.26
  -2   3  -4 3203.29   79.49
  -2   3  -4 3274.84   81.16
   2   3   5   19.43    9.16
  -2   3  -5   27.29   10.12
  -2   3  -5   26.40   12.16
   2   3   6  337.78   31.95
  -2   3  -6  323.88   26.22
  -2   3  -6  296.86   30.76
   2   3   7   -5.71   11.24
  -2   3  -7   -5.27    9.34
   2   3   8    9.85   12.84
  -2   3  -8   11.12   10.59
   2   3   9   -4.59   11.13
  -2  -3  -9   -4.80   14.43
  -2   3  -9    2.26   12.06
  -2   3 -10  183.52   11.70
  -2   3 -10  205.26   32.91
  -2  -3 -10  166.97   30.53
  -2  -3 -10  168.21   11.65
   2   3  10  194.46   32.10
  -2   3 -10  179.29   12.22
  -2   3 -10  167.92   11.20
  -2   3 -11    8.99    4.72
  -2  -3 -11    2.07    5.01
  -2   3 -11    2.74    3.85
  -2   3 -11    1.81    4.62
  -2  -3 -11    0.05    4.47
  -2  -3 -11   -1.48   10.44
  -2   3 -11    1.13   11.58
  -2   3 -11    3.23    4.92
  -2  -3 -12  291.72   15.08
  -2   3 -12  289.24   15.65
  -2   3 -12  287.19   14.66
  -2   3 -12  301.29   17.44
  -2  -3 -12  287.60   16.00
  -2   3 -13   -3.55    5.80
  -2   3 -13    2.33    4.40
  -2  -3 -13   -7.88    6.19
  -2   3 -13    6.03    6.18
  -2   3 -14   78.31   10.00
  -2  -3 -14  102.39   10.39
   2  -3  14   80.73    7.64
  -2   3 -14   82.77    9.57
  -2   3 -15   25.95    7.25
   2  -3  15   31.20    4.85
  -2   3 -15   22.02    5.81
  -2  -3 -15   30.10    6.99
  -2   3 -16    3.46    4.86
  -2   3 -16   -0.68    4.16
  -2  -3 -16    2.20    4.21
   2  -3  16    2.39    2.34
   2   3  17   15.78    3.42
  -2   3 -17   12.57    3.48
  -2   3 -17   24.38    5.06
  -2  -3 -17   14.99    3.59
  -2  -3 -18    7.62    2.96
  -2   3 -18    5.40    2.57
  -2  -4  19    1.03    2.80
  -2   4  19   -1.67    2.69
  -2   4  19   -0.10    3.11
   2   4 -19   -3.39    2.35
   2   4 -19   -2.85    2.95
   2   4 -18   97.77    7.83
   2   4 -18  104.36    8.58
   2  -4 -18  103.14    9.54
  -2  -4  18   96.77    7.88
  -2   4  18   99.19    7.69
  -2   4  18  111.73    9.00
  -2   4  18  105.26    7.05
  -2   4  17   28.37    6.42
  -2  -4  17   26.94    6.38
   2  -4 -17   24.75    8.30
   2   4 -17   28.51    6.87
   2   4 -17   29.71    6.91
   2   4 -16   91.14    7.96
   2  -4 -16   77.42   10.18
   2   4 -16   97.68   10.22
  -2   4  16   93.22    9.54
   2   4 -15  184.61   11.64
   2  -4 -15  165.11   13.60
   2   4 -15  163.90   12.48
  -2   4  15  183.30   12.53
   2   4 -14  139.09   10.25
   2   4 -14  149.62   12.33
   2  -4 -14  149.71   12.85
  -2   4  14  156.37   11.54
  -2  -4  13   52.49   20.52
   2   4 -13   24.71    5.53
   2  -4 -13   25.18    6.50
  -2  -4  13   42.26   10.74
   2   4 -13   21.88   14.47
   2   4 -13   32.15    7.18
  -2   4  13   33.61    6.79
  -2   4  12   11.71    4.16
  -2  -4  12   13.36    9.28
   2   4 -12   -1.84   10.89
  -2   4  12   24.48   10.61
   2   4 -12   10.83    5.42
   2   4 -12   11.74    4.54
   2  -4 -12   19.01    5.90
  -2   4  12   25.12   14.92
   2   4 -11  279.65   36.67
  -2  -4  11  327.13   35.14
  -2   4  11  346.36   39.29
  -2   4  11  311.50   35.33
  -2  -4  10  527.89   42.77
   2   4 -10  483.44   44.94
  -2   4  10  615.26   50.10
  -2   4  10  552.98   45.48
   2   4  -9   61.19   17.07
  -2   4   9   63.91   17.55
  -2   4   9   73.76   19.01
  -2   4   8   41.47   13.68
  -2  -4   8   28.60    8.36
   2   4  -8   22.17   12.81
  -2   4   8   29.07   13.12
  -2   4   7    9.10   10.14
  -2  -4   7   -0.13    5.90
   2   4  -7    6.54    8.02
  -2   4   7    8.05    9.37
  -2   4   6  190.14   22.22
   2   4  -6  170.26   19.24
  -2  -4   6  174.57   16.88
  -2   4   6  182.53   22.08
  -2   4   5  621.80   33.62
  -2  -4   5  645.96   29.00
   2   4  -5  629.41   30.93
  -2  -4   5  667.77   34.73
  -2   4   5  650.14   36.59
  -2   4   4  784.58   33.09
  -2  -4   4  815.48   28.86
   2   4  -4  801.46   29.71
  -2  -4   4  785.88   34.71
  -2   4   4  801.32   38.81
  -2   4   3   23.48    5.21
  -2  -4   3   30.50    8.47
  -2  -4   3   30.92    5.37
   2  -4  -3   33.90    6.98
  -2   4   2  109.84   10.18
  -2  -4   2   93.12   12.01
  -2  -4   2   91.03    8.62
   2  -4  -2  102.71   11.66
  -2  -4   1   62.94    7.73
   2  -4  -1   63.01    9.34
  -2  -4   1   74.72   10.47
  -2   4   1   75.23    7.85
  -2  -4   1   67.38    8.73
  -2  -4   0  692.37   28.86
   2  -4   0  673.98   28.65
  -2  -4  -1  709.70   29.17
   2   4   1  711.99   29.94
   2  -4   1  689.06   31.09
   2  -4   2 1424.08   48.20
  -2  -4  -2 1450.53   42.85
   2   4   2 1448.08   44.99
   2  -4   2 1435.42   35.62
   2  -4   3  417.70   29.32
  -2  -4  -3  441.64   24.16
   2   4   3  430.95   27.08
   2  -4   3  422.46   22.03
  -2   4  -3  438.30   22.53
   2  -4   4  444.77   33.00
  -2  -4  -4  516.28   26.69
   2   4   4  493.82   31.84
   2  -4   4  435.25   25.46
  -2   4  -4  487.08   25.27
   2   4   5  240.73   25.27
  -2   4  -5  244.63   27.21
  -2   4  -5  260.92   20.52
  -2   4  -5  204.72   22.97
   2   4   6  427.63   36.17
  -2   4  -6  468.98   38.32
  -2   4  -6  460.81   33.77
  -2   4  -6  474.29   29.80
  -2   4  -7   16.38    8.74
  -2   4  -7    5.42   10.63
   2   4   7   -4.39   12.33
  -2   4  -8  223.05   31.66
   2   4   8  243.87   32.60
  -2   4  -9   52.16   19.93
   2   4   9   60.33   17.53
  -2  -4 -10   15.05    5.28
   2   4  10   22.01   14.91
   2  -4  10    6.48   12.85
  -2  -4 -10   -6.19   12.10
  -2   4 -10   15.77   16.22
  -2   4 -10   11.62    4.60
  -2   4 -10    9.83    4.46
  -2   4 -10    8.70    4.78
  -2   4 -10    7.46    4.61
  -2   4 -11  108.71   10.34
   2  -4  11   89.26   19.63
   2  -4  11  116.68   27.02
  -2  -4 -11  125.72   27.31
  -2  -4 -11   95.68   10.25
  -2  -4 -11   86.36    8.76
  -2   4 -11  100.33   10.02
   2   4  11  129.82   27.85
  -2   4 -11  100.77   10.93
  -2   4 -11  100.22    8.96
  -2  -4 -12   34.80    6.89
  -2   4 -12   27.88    6.06
  -2   4 -12   34.76    7.93
  -2   4 -12   31.90    6.00
  -2   4 -12   29.13    8.08
  -2   4 -13   22.45    7.92
  -2   4 -13   27.48    6.09
  -2   4 -13   25.57    7.33
  -2  -4 -13   11.94    6.76
  -2   4 -14   37.44    8.63
  -2  -4 -14   48.09    7.96
  -2   4 -14   34.64    7.53
  -2   4 -15    5.49    6.10
   2  -4  15    2.46    2.97
  -2  -4 -15    5.82    5.11
  -2   4 -15    5.44    5.71
  -2   4 -16   25.75    5.46
  -2  -4 -16   20.99    4.54
   2  -4  16   25.95    3.65
  -2   4 -16   18.83    5.84
  -2   4 -16   27.66    4.52
   2   4  17    7.37    2.83
  -2  -4 -17   16.56    3.45
  -2   4 -17   21.56    4.66
  -2   4 -17   19.43    4.27
  -2  -4 -17   16.99    4.92
  -2  -4 -18   33.18    3.48
  -2  -4 -18   34.55    3.85
  -2   4 -18   38.78    3.60
  -2  -5  19    0.93    2.55
  -2   5  19    1.44    2.39
  -2   5  19   -0.73    2.94
   2   5 -19    0.54    2.24
   2   5 -19    2.40    2.33
   2   5 -18    1.46    3.82
   2   5 -18   10.69    4.25
   2  -5 -18    7.96    4.85
  -2  -5  18    8.26    4.65
  -2   5  18    8.87    4.03
  -2   5  18   19.72    5.31
  -2   5  18   10.33    3.44
  -2   5  17    8.99    4.93
  -2  -5  17   15.88    6.15
   2   5 -17   12.24    6.10
   2   5 -17    9.17    3.80
  -2   5  17   20.16    7.89
   2  -5 -17   19.21    6.87
   2   5 -17   20.37    6.67
   2   5 -16    7.96    4.49
  -2   5  16   11.09    6.39
   2  -5 -16   14.17    7.69
   2   5 -16   16.92    6.28
   2   5 -15  124.83   10.15
   2   5 -15  154.77   12.58
   2  -5 -15  122.84   12.25
  -2   5  15  149.36   11.98
   2   5 -14   39.97    6.61
   2   5 -14   45.10    8.25
   2  -5 -14   45.55    8.50
  -2   5  14   48.39    8.05
  -2  -5  13    1.72   11.77
   2   5 -13    7.14    4.98
  -2   5  13    0.87    5.22
   2   5 -13    5.92    5.07
   2   5 -13   17.50   15.43
   2  -5 -13    1.25    6.49
  -2   5  13   28.07   20.24
  -2  -5  12  403.82   45.76
  -2   5  12  401.65   43.95
   2   5 -12  400.56   18.75
   2   5 -12  354.48   43.28
  -2  -5  12  432.74   41.98
  -2   5  12  394.09   17.25
   2   5 -12  381.68   16.14
   2   5 -12  427.98   18.59
   2  -5 -12  396.88   19.05
  -2   5  12  368.49   40.62
  -2  -5  11   -4.82    9.75
   2   5 -11   -3.00   13.12
  -2   5  11    9.56   11.82
  -2  -5  11    8.80   11.83
  -2   5  11   24.54   19.13
  -2   5  10   24.43   11.89
  -2  -5  10   41.62   12.88
   2   5 -10   24.46   12.19
  -2  -5  10   34.41   14.59
  -2   5  10   29.21   14.15
  -2   5   9  138.42   23.68
   2   5  -9  112.30   22.15
  -2  -5   9  175.99   23.81
  -2  -5   9  126.22   22.18
  -2   5   9  171.07   27.51
  -2  -5   8   19.42   10.07
   2   5  -8   21.69   10.81
  -2   5   8   21.26   11.75
  -2  -5   8    9.51   11.05
  -2   5   8   18.27   11.03
  -2   5   7  495.03   38.32
   2   5  -7  407.58   32.43
  -2  -5   7  517.83   33.78
  -2  -5   7  458.07   36.50
  -2   5   7  520.21   40.45
  -2   5   6 1687.48   62.41
   2   5  -6 1708.20   58.65
  -2  -5   6 1681.50   55.17
  -2  -5   6 1668.46   63.19
  -2   5   6 1724.02   66.55
  -2   5   5  161.02   17.90
  -2  -5   5  197.56   17.10
  -2  -5   5  172.82   20.28
  -2   5   5  184.66   22.48
  -2  -5   4  677.83   29.35
  -2   5   4  724.58   33.40
  -2  -5   4  672.41   34.60
  -2  -5   3  227.96   16.05
   2  -5  -3  227.22   19.22
  -2   5   3  237.56   17.72
  -2  -5   3  209.41   19.07
  -2   5   2  290.98   17.94
   2  -5  -2  305.76   21.34
  -2  -5   2  270.61   17.20
  -2  -5   1   56.92    8.08
   2  -5  -1   73.35   10.91
  -2  -5   1   54.30   10.34
  -2  -5   1   53.20    7.88
  -2  -5   0  561.51   27.73
   2  -5   0  537.00   28.85
   2   5   1    5.71    5.89
  -2  -5  -1   13.67    6.47
   2  -5   1    4.05    5.65
   2   5   2   45.34   10.36
  -2  -5  -2   35.32    7.91
   2  -5   2   32.21    9.69
   2  -5   3  142.18   19.59
   2   5   3  159.36   18.05
  -2  -5  -3  155.55   14.70
   2  -5   3  145.97   14.32
   2  -5   4  111.37   18.42
   2   5   4  137.66   18.54
  -2  -5  -4  156.25   14.75
  -2   5  -4  138.58   12.96
   2  -5   4  131.33   15.48
   2  -5   5   -9.55   13.20
   2   5   5   11.54   10.29
  -2   5  -5   13.48    7.44
   2  -5   5    9.26    7.66
   2   5   6  143.57   22.54
   2  -5   6  137.90   18.50
  -2   5  -6  139.02   20.46
   2  -5   6  136.43   22.55
   2   5   7   43.26   16.68
   2  -5   7   34.71   14.91
   2  -5   7   50.16   12.07
   2   5   8   84.17   19.96
   2  -5   8   73.99   19.93
   2  -5   8   94.02   17.55
   2  -5   9   30.70   13.27
   2  -5   9    5.97   11.28
  -2   5 -10   45.29    6.94
  -2   5 -10   35.81    6.90
  -2  -5 -10   40.91   15.28
   2  -5  10   36.88   16.33
  -2   5 -10   25.05    4.95
   2   5  10   36.79   18.76
   2  -5  10   20.83    7.45
  -2  -5 -10   31.65    6.21
  -2   5 -10   30.68    6.16
  -2   5 -10   31.13    6.35
  -2   5 -11    9.52    5.45
  -2  -5 -11  -19.42   17.33
   2  -5  11   42.74   23.24
  -2  -5 -11    2.71    5.81
   2   5  11   17.18   14.25
  -2   5 -11   13.68    6.83
  -2   5 -11    7.44    6.30
  -2   5 -11    5.79    4.44
  -2   5 -12   25.80    5.98
  -2  -5 -12   18.34    6.75
  -2   5 -12   17.70    7.07
  -2   5 -12   25.85    6.71
  -2   5 -12   32.29    8.32
  -2  -5 -13   38.41    8.70
  -2   5 -13   27.07    7.61
  -2   5 -13   40.74    6.52
  -2  -5 -13   36.34    7.20
  -2   5 -13   28.06    7.37
  -2   5 -13   38.21    6.32
  -2   5 -14  164.94   12.43
  -2  -5 -14  145.16   11.05
  -2   5 -14  141.65   12.99
  -2  -5 -15   55.32    6.79
  -2   5 -15   59.27    7.94
   2  -5  15   54.02    5.77
  -2   5 -15   57.55    8.90
   2  -5  16    7.46    2.91
  -2  -5 -16   11.11    3.73
  -2   5 -16    7.05    4.31
   2   5  16    6.73    3.60
  -2   5 -16    8.98    5.28
  -2   5 -17   11.99    3.33
  -2  -5 -17    7.44    2.40
  -2   5 -17    4.89    3.20
  -2  -5 -17   10.70    4.42
  -2   5 -17   10.49    3.92
   2   5  17    5.98    2.30
   2   6 -19   -5.41    2.69
  -2   6  19    2.09    2.87
  -2  -6  19    1.19    2.41
  -2   6  18   51.16    5.37
  -2   6  18   47.53    5.33
  -2  -6  18   53.98    6.00
   2   6 -18   49.45    5.61
   2   6 -18   38.09    5.51
  -2   6  18   51.79    6.20
  -2   6  17    4.52    4.57
  -2  -6  17    3.61    5.30
   2   6 -17    3.76    3.46
   2   6 -17    8.47    4.64
   2  -6 -17    4.89    6.23
   2   6 -17    8.71    5.63
  -2   6  17   12.08    6.62
  -2   6  16  178.91   11.90
   2   6 -16  168.97   10.87
  -2   6  16  177.69   12.87
   2  -6 -16  170.81   13.44
   2   6 -16  158.23   11.86
   2   6 -15  200.34   13.68
   2  -6 -15  189.67   14.63
   2   6 -15  205.69   12.64
  -2   6  15  204.92   13.45
   2  -6 -14  144.98   12.66
   2   6 -14  128.97   11.21
  -2   6  14  167.78   13.01
   2   6 -14  127.10   10.59
   2   6 -13  132.85   11.57
   2  -6 -13  127.55   11.54
   2   6 -13  131.92   10.94
   2   6 -13  157.77   12.95
  -2   6  13  154.22   12.26
   2   6 -12   14.24    4.65
  -2   6  12    7.69   13.67
  -2  -6  12   23.94   12.78
   2   6 -12   12.56    5.54
   2   6 -12   23.61    6.39
  -2   6  12  -10.09   11.95
  -2  -6  12   39.26   14.32
   2  -6 -12   16.52    5.66
  -2   6  12   15.05    5.34
  -2  -6  11  333.80   39.71
  -2   6  11  380.73   43.36
   2   6 -11  387.84   16.01
   2   6 -11  342.89   16.92
  -2   6  11  368.88   16.26
  -2  -6  11  368.05   16.14
  -2  -6  11  366.57   38.91
  -2   6  11  357.82   41.05
   2  -6 -11  365.02   17.48
  -2  -6  10  188.48   27.26
  -2   6  10  203.46   31.44
  -2  -6  10  163.78   27.31
  -2   6  10  206.70   30.40
  -2  -6   9  189.57   24.91
  -2   6   9  180.59   27.69
  -2   6   9  217.81   29.30
  -2  -6   9  181.20   27.39
  -2  -6   8  827.62   47.93
  -2   6   8  762.48   51.38
  -2   6   8  803.35   53.84
  -2  -6   8  749.39   51.43
  -2  -6   7   80.46   14.71
  -2   6   7   86.36   18.41
  -2   6   7   81.47   16.89
  -2  -6   7   64.92   15.47
  -2  -6   6  207.54   20.74
  -2   6   6  193.22   23.72
  -2   6   6  204.73   25.99
  -2  -6   6  190.88   25.01
  -2   6   5  778.78   40.78
  -2  -6   5  738.70   35.62
  -2  -6   5  738.23   41.20
  -2   6   4    0.62    7.09
  -2  -6   4    2.31   10.20
  -2  -6   4    3.05    4.38
  -2   6   3   72.77   11.16
  -2  -6   3   72.73   10.58
   2  -6  -3   66.17   11.46
  -2   6   2  398.67   23.49
  -2  -6   2  392.12   22.94
   2  -6  -2  373.71   26.16
  -2  -6   1  590.04   31.32
   2  -6  -1  613.05   32.67
  -2  -6   1  578.92   28.17
  -2  -6   1  580.40   25.74
  -2  -6   0   71.47   11.47
   2  -6   0   66.89   12.85
  -2  -6  -1  669.95   31.82
   2   6   1  689.75   35.53
   2  -6   1  616.71   34.77
   2   6   2  104.15   15.58
  -2  -6  -2   97.89   12.39
   2  -6   2   98.37   16.46
   2   6   3   84.26   14.62
  -2  -6  -3  102.99   12.77
   2  -6   3  100.65   18.99
   2   6   4  139.45   20.42
  -2  -6  -4  134.91   14.39
   2  -6   4  136.35   22.75
   2  -6   4  117.01   14.84
   2   6   5   48.90   16.47
   2  -6   5   21.24    8.20
   2  -6   5   24.30   11.12
   2   6   6  567.22   44.54
   2  -6   6  473.97   43.54
   2  -6   6  511.65   34.60
   2   6   7   12.28   13.60
   2  -6   7   12.44    9.52
   2  -6   7   14.59   12.15
   2  -6   8   44.71   16.36
   2   6   8   65.35   19.06
   2  -6   8   44.71   14.03
   2  -6   9  126.89   22.77
   2  -6   9  143.63   29.25
   2   6   9  143.53   27.04
  -2   6  -9  141.51   10.15
  -2  -6  -9  127.28   10.36
  -2   6 -10  163.80   12.19
  -2   6 -10  170.74   11.97
  -2  -6 -10  152.40   10.94
  -2  -6 -10  146.65   12.13
   2   6  10  161.18   30.64
   2  -6  10  159.28   30.33
  -2   6 -10  160.64   10.59
  -2   6 -10  156.64   11.51
  -2   6 -10  155.90   12.91
   2  -6  10  135.99    9.84
  -2   6 -11   92.04    9.88
  -2  -6 -11  155.44   30.36
   2  -6  11   20.73   14.31
  -2  -6 -11   81.11    9.95
  -2   6 -11   92.81   10.47
  -2  -6 -11   87.75    9.53
  -2   6 -11   83.07    9.71
   2   6  11   88.63   23.10
  -2   6 -11   85.35    8.47
  -2   6 -12   50.81    8.14
  -2   6 -12   38.29    6.19
  -2  -6 -12   46.20    7.14
  -2   6 -12   44.77    8.24
  -2   6 -12   46.28    8.94
  -2   6 -13   80.15   10.83
  -2   6 -13   76.68    7.72
  -2  -6 -13   83.47    8.81
  -2   6 -13   78.88   10.04
  -2   6 -13   74.33    8.19
  -2   6 -14   23.65    8.61
  -2   6 -14   17.49    4.68
  -2  -6 -14   16.67    4.81
  -2   6 -14   24.80    7.34
  -2   6 -14   21.26    4.87
   2  -6  15   -0.27    3.02
  -2   6 -15   -4.80    6.51
  -2  -6 -15    2.36    3.53
  -2   6 -15    5.60    5.91
   2   6  15    1.55    3.81
   2  -6  16   47.59    4.27
  -2  -6 -16   49.44    4.84
  -2   6 -16   52.38    6.60
   2   6  16   46.79    5.12
  -2   6 -16   41.07    6.51
  -2   6 -17    5.50    2.78
  -2   6 -17    5.24    2.67
  -2  -6 -17    5.80    3.32
  -2   6 -17    9.80    3.64
   2   6  17    3.77    1.74
   2   7 -19    2.38    2.03
  -2   7  19    3.08    2.14
  -2  -7  19    4.27    2.11
  -2   7  18    6.09    3.25
  -2  -7  18    4.72    3.54
   2   7 -18    6.97    2.88
   2   7 -18    4.32    4.05
   2   7 -18    2.63    2.12
  -2   7  18    6.91    3.98
  -2   7  17   11.58    4.44
  -2  -7  17   17.47    5.38
   2   7 -17   18.60    4.38
   2   7 -17   16.84    4.60
   2   7 -17   17.74    6.25
  -2   7  17   18.60    5.97
  -2   7  16    7.55    5.40
   2   7 -16   14.21    5.26
  -2   7  16   24.52    8.10
   2   7 -16   14.95    5.71
   2  -7 -16    4.74    6.39
  -2   7  15    3.79    5.89
   2  -7 -15   -8.22    7.71
   2   7 -15    4.09    5.51
   2   7 -15    1.29    5.09
  -2   7  15   10.85    7.47
  -2   7  14   76.37    9.59
   2  -7 -14   50.08    9.31
   2   7 -14   68.68    9.14
   2   7 -14   61.63    8.11
  -2   7  14   74.13   10.65
   2  -7 -13   -2.58    6.47
   2   7 -13    2.95    5.41
   2   7 -13    7.52    5.56
   2   7 -13    9.77    6.80
  -2   7  13    6.17    6.35
  -2   7  12   -2.70    8.62
  -2  -7  12   -4.86   14.43
  -2   7  12    8.26    5.66
   2  -7 -12   12.57    6.13
   2   7 -12    4.23    4.76
   2   7 -12    5.35    5.40
   2   7 -12    1.19    4.16
  -2   7  12    5.32   20.88
  -2  -7  11   -0.33   11.35
  -2   7  11   14.70    5.84
  -2  -7  11   15.00    4.66
   2  -7 -11    8.42    5.65
   2   7 -11   10.61    4.88
   2   7 -11   17.21    5.76
  -2  -7  11   32.61   13.72
  -2   7  11    1.12   11.38
  -2   7  11   15.16   14.22
  -2  -7  10   82.59   22.69
  -2  -7  10  101.32   21.05
  -2   7  10  122.22   26.17
  -2   7  10   87.26   21.78
  -2   7   9  328.93   38.09
  -2  -7   9  322.57   33.11
  -2  -7   9  291.47   35.53
  -2   7   9  326.32   38.46
  -2   7   8  533.94   45.49
  -2  -7   8  540.24   40.60
  -2  -7   8  421.31   40.37
  -2   7   8  539.17   46.94
  -2   7   7   19.75   12.18
  -2  -7   7   14.22   11.74
  -2  -7   7    7.28    6.97
  -2   7   7    9.40   12.40
  -2   7   6  344.85   31.73
  -2  -7   6  291.33   25.75
  -2  -7   6  279.57   29.54
  -2   7   6  322.32   32.86
  -2   7   5   26.45   10.62
  -2  -7   5   42.43   15.16
  -2  -7   5   24.53    7.22
  -2   7   4 1376.98   53.38
  -2  -7   4 1382.24   49.68
  -2   7   3 1016.41   42.81
  -2  -7   3  964.05   39.87
   2  -7  -3  971.79   46.01
  -2   7   2  136.13   15.33
  -2  -7   2  171.71   16.93
   2  -7  -2  142.01   18.50
  -2  -7   1   46.77   11.04
  -2  -7   1   52.85    7.95
   2  -7  -1   63.97   13.85
  -2  -7   1   53.80   10.15
  -2  -7   0  141.23   16.45
  -2  -7   0  138.76   16.22
   2  -7   0  148.03   19.25
   2   7   1 1036.23   46.94
  -2  -7  -1 1030.39   41.59
   2  -7   1 1043.59   48.67
   2   7   2   17.89   10.98
  -2  -7  -2   16.83    6.92
   2  -7   2   20.47   10.85
   2   7   3   -5.82    8.61
  -2  -7  -3   -0.44    4.39
   2  -7   3    3.25    9.48
   2   7   4   68.99   14.65
   2  -7   4   83.46   17.84
   2  -7   5   22.25    9.71
   2   7   5   49.82   16.60
   2  -7   5   39.38   15.26
   2   7   6   60.14   16.33
   2  -7   6   51.00   11.77
   2  -7   6   50.03   17.14
   2   7   7  361.00   39.25
   2  -7   7  381.64   33.44
   2  -7   7  348.85   39.59
   2   7   8  -17.59   16.67
   2  -7   8    5.34   12.58
   2  -7   8   -1.54    7.35
  -2   7  -9    7.11    4.15
  -2   7  -9    9.27    4.48
   2   7   9   14.22   13.88
   2  -7   9   20.26   10.06
   2  -7   9   13.27    4.07
  -2  -7  -9   11.53    5.00
  -2   7  -9    8.47    4.40
   2  -7   9   -0.09   12.58
  -2   7 -10    3.50    3.82
   2  -7  10   10.15    3.98
  -2   7 -10    6.33    5.14
  -2  -7 -10    3.90    4.16
   2   7  10  -10.18   10.58
  -2   7 -10   15.51    5.86
  -2   7 -10   12.15    6.53
   2  -7  10   -3.41   12.72
  -2   7 -10    6.23    4.36
  -2   7 -11   47.04    8.26
  -2  -7 -11   44.09    6.66
  -2   7 -11   45.40    8.01
  -2   7 -11   42.01    6.44
  -2   7 -11   46.38    9.02
  -2   7 -12    7.30    5.26
  -2   7 -12   10.65    6.90
  -2  -7 -12   10.91    4.86
  -2   7 -12   12.98    6.86
  -2   7 -12   11.47    4.46
   2   7  13   11.57    5.86
  -2  -7 -13    3.64    4.08
  -2   7 -13    2.35    6.66
  -2   7 -13    6.90    7.06
  -2   7 -13    5.35    4.00
  -2   7 -14    5.31    3.64
  -2  -7 -14   -2.27    3.52
  -2   7 -14   -5.81    7.08
  -2   7 -14    4.09    3.76
   2   7  14    2.66    4.21
  -2   7 -14    4.21    7.15
  -2   7 -15   16.30    6.24
  -2   7 -15   17.75    6.39
   2   7  15   13.90    4.30
   2   7  16   16.57    3.14
  -2   7 -16   19.14    4.89
  -2   7 -16   17.64    4.13
   2  -7  16   14.45    2.83
  -2   7 -16   13.48    4.91
  -2  -7 -16   10.95    4.32
  -2   7 -17   62.85    4.36
  -2   7 -17   70.52    4.86
  -2  -7 -17   80.51    5.40
  -2  -7 -17   71.93    5.27
  -2   7 -17   72.39    5.74
   2   8 -18   12.25    2.43
  -2  -8  18    9.60    3.12
   2   8 -18   14.35    4.17
  -2   8  18   13.36    3.42
  -2   8  18    8.88    3.34
   2   8 -18   10.65    2.45
   2   8 -17   -3.26    5.15
  -2   8  17    3.87    4.69
   2   8 -17   -2.19    3.30
   2   8 -17   -0.35    3.48
   2   8 -16   19.80    5.56
  -2   8  16   18.96    5.53
  -2   8  16   19.93    7.10
   2   8 -16   15.44    5.04
   2   8 -15  154.48   11.38
   2  -8 -15  136.85   11.99
   2   8 -15  158.94   11.52
  -2   8  15  166.45   11.81
  -2   8  15  176.93   13.54
   2  -8 -14   51.73    9.19
   2   8 -14   57.97    8.01
  -2   8  14   59.36    8.58
   2   8 -14   58.76    8.38
  -2   8  14   70.13   10.17
   2   8 -13  266.26   15.33
   2  -8 -13  228.91   15.73
  -2   8  13  241.94   15.25
   2   8 -13  251.29   16.32
   2   8 -13  249.69   14.79
  -2   8  13  259.56   16.39
  -2   8  12  121.26   11.55
  -2  -8  12  106.86   26.39
  -2  -8  12  111.67   10.66
  -2   8  12  112.43   10.37
   2  -8 -12  107.17   10.86
   2   8 -12  100.91   10.01
  -2   8  12  118.72   25.81
   2   8 -12  117.59   11.59
   2   8 -12  125.91   10.79
  -2   8  12  156.14   35.12
  -2  -8  11   42.00   14.49
  -2   8  11   85.08    8.91
  -2  -8  11   92.74    9.07
   2  -8 -11   94.09   10.23
  -2  -8  11  102.31   20.54
  -2   8  11  102.29   23.71
   2   8 -11   78.77    9.00
  -2   8  11  128.01   27.77
  -2   8  11  106.14   10.29
  -2  -8  10  138.90   27.90
  -2  -8  10  156.30   10.82
  -2   8  10  140.27   10.86
   2  -8 -10  160.02   12.39
  -2   8  10  160.41   31.12
  -2  -8  10  168.81   25.42
   2   8 -10  149.88   11.46
  -2   8  10  107.60   24.31
  -2   8  10  166.53   11.86
  -2  -8   9    9.42   12.76
  -2   8   9    6.61   10.37
  -2  -8   9   31.71   15.08
  -2   8   9   27.57   15.74
  -2   8   8  102.74   25.65
  -2  -8   8  115.68   23.54
  -2   8   8   94.31   20.99
  -2  -8   8  113.90   19.75
  -2   8   7    1.87   11.64
  -2  -8   7   13.83   12.04
  -2   8   7   10.09   13.45
  -2  -8   7    4.43    7.33
  -2   8   6   15.90   14.41
  -2  -8   6   14.04    9.79
  -2   8   5 2277.83   77.37
  -2  -8   5 2188.50   70.37
  -2   8   4   89.39   16.62
  -2  -8   4   70.26   12.02
  -2   8   3   25.27   10.93
  -2  -8   3   13.39    6.73
   2  -8  -3    6.74   11.60
  -2  -8   2   97.20   16.11
  -2   8   2  121.50   17.01
   2  -8  -2  103.84   18.02
  -2  -8   2   98.90   14.57
  -2  -8   1   59.29    8.52
   2  -8  -1   58.70   14.69
  -2  -8   1   50.93   11.65
  -2  -8   1   51.82   12.56
  -2   8   1   54.53   12.03
  -2  -8   0  120.49   16.36
   2  -8   0  120.17   17.84
  -2  -8   0  122.96   16.77
   2  -8   1    9.82    9.36
  -2  -8  -1   16.01    6.54
   2   8   1    7.30   11.66
   2  -8   2    3.06    9.60
  -2  -8  -2    9.28    7.08
   2   8   2    5.25    9.10
   2  -8   3    9.44   11.67
   2   8   3   14.66    8.98
  -2  -8  -3   15.55    6.18
   2  -8   4  288.64   33.25
   2   8   4  254.15   29.52
   2  -8   5   15.63   14.41
   2   8   5   40.01   14.15
   2  -8   6  704.28   56.29
   2   8   6  839.66   57.80
   2  -8   7  219.09   34.97
   2   8   7  236.32   33.92
  -2   8  -8   11.15    4.53
   2  -8   8   10.25    3.04
  -2   8  -8    6.88    3.68
  -2   8  -8   18.50    4.84
   2  -8   8   28.64   11.64
   2   8   8   10.30   12.17
   2  -8   8   -6.39   15.14
   2  -8   9   18.91    4.64
  -2   8  -9   23.12    5.80
  -2   8  -9   32.21    6.61
  -2   8  -9   19.05    5.15
   2   8   9   17.48   12.09
  -2  -8  -9   26.43    5.76
   2  -8  10   16.28   15.87
   2  -8  10    4.83    4.46
  -2   8 -10   -1.04    5.75
  -2   8 -10    8.28    4.99
   2   8  10    0.28   17.45
  -2   8 -10   -1.88    5.64
  -2   8 -10    4.14    5.00
  -2   8 -10    1.78    3.93
   2   8  11   54.35    7.96
  -2   8 -11   46.56    6.75
  -2   8 -11   54.44    8.57
  -2   8 -11   39.63    8.69
  -2   8 -11   49.27    7.95
  -2   8 -11   53.49    8.81
   2  -8  11   40.39    6.94
  -2   8 -12    3.19    6.67
  -2   8 -12    6.94    7.60
  -2   8 -12    3.01    5.55
   2   8  12    6.75    5.23
  -2   8 -12    3.94    4.34
   2   8  13   21.38    5.93
  -2   8 -13   19.29    4.56
  -2   8 -13   18.76    7.67
  -2   8 -13   18.86    7.88
  -2   8 -14   10.64    7.46
  -2   8 -14   16.95    3.87
  -2   8 -14   16.65    7.19
  -2   8 -14   16.69    4.52
   2   8  14   13.43    4.55
  -2   8 -15    4.90    5.78
  -2   8 -15    7.90    5.11
  -2  -8 -15    5.52    4.90
   2   8  15    5.17    3.25
  -2   8 -16   97.27    7.87
   2  -8  16   88.22    4.73
  -2   8 -16   95.32    6.18
  -2   8 -16  106.51    7.24
   2   8  16   80.44    4.72
  -2  -8 -16   92.13    7.03
  -2   8 -17    9.14    2.28
  -2   9  18    3.97    2.50
  -2  -9  18    5.57    2.56
   2   9 -18   10.18    3.52
  -2   9  18    4.59    2.68
  -2   9  18   10.92    3.01
   2   9 -18    0.90    1.78
   2   9 -17  160.72    7.85
   2   9 -17  162.39    8.48
   2   9 -17  172.00   10.68
  -2   9  17  176.04    9.58
  -2   9  17  165.78    9.88
  -2   9  16   51.69    7.54
   2   9 -16   43.43    6.39
   2   9 -16   47.25    6.04
  -2   9  15   16.15    5.65
  -2   9  15   30.87    7.93
   2   9 -15   25.93    6.60
   2   9 -15   18.47    5.40
  -2   9  14  123.98   10.79
   2   9 -14  127.72   10.20
  -2   9  14  154.67   13.11
   2   9 -14  138.60   11.51
  -2   9  13   20.49    6.51
   2  -9 -13   12.25    6.08
   2   9 -13   13.84    5.86
   2   9 -13   19.92    7.19
   2   9 -13   27.28    8.37
  -2   9  13   27.01    8.73
  -2   9  12   17.85    6.14
  -2  -9  12   17.43    6.10
   2   9 -12   13.02    5.67
   2   9 -12   19.85    6.80
   2   9 -12   21.51    6.68
  -2   9  12   22.49    7.44
   2  -9 -12   15.22    6.70
  -2  -9  11  176.09   31.32
  -2  -9  11  174.78   12.15
  -2   9  11  163.18   12.20
   2  -9 -11  171.27   13.89
  -2   9  11  181.33   13.56
   2   9 -11  159.94   13.00
  -2   9  11  186.43   31.71
  -2   9  11  165.10   31.17
  -2  -9  10   20.73   13.25
  -2   9  10   28.35    6.33
  -2  -9  10   32.27    5.35
   2  -9 -10   34.98    7.30
  -2   9  10   23.17   12.48
  -2  -9  10   50.39   16.96
  -2   9  10   36.38   18.68
  -2   9  10   34.60    6.58
   2   9 -10   32.44    6.47
  -2   9   9  375.13   43.10
  -2  -9   9  363.02   15.70
  -2   9   9  328.14   15.39
  -2  -9   9  356.79   37.42
   2   9  -9  339.65   16.58
  -2   9   9  341.95   16.38
  -2  -9   9  354.16   41.71
  -2   9   9  351.06   43.36
  -2   9   8   57.60   17.05
  -2   9   8   59.18   20.36
  -2  -9   8   74.73   17.81
  -2   9   7  856.35   57.23
  -2   9   7  854.20   62.23
  -2  -9   7  866.49   52.42
  -2  -9   6  142.66   21.15
  -2   9   6  155.25   25.74
  -2  -9   5   33.58    9.73
  -2   9   5   22.62   10.31
  -2  -9   4  260.25   25.90
  -2   9   4  274.85   28.44
  -2  -9   3 1296.82   55.50
   2  -9  -3 1274.33   61.02
  -2   9   3 1290.63   56.48
  -2  -9   2  282.54   26.67
   2  -9  -2  294.92   29.38
  -2  -9   2  241.98   25.71
  -2   9   2  272.42   25.88
   2  -9  -1  146.62   22.30
  -2  -9   1  133.91   18.75
  -2   9   1  151.31   18.73
  -2  -9   1  141.62   19.57
   2  -9   0    8.93   12.82
  -2  -9   0   -0.75    6.43
   2  -9   1  665.87   44.65
  -2  -9  -1  706.34   38.35
   2   9   1  641.33   42.96
   2  -9   2   23.72   12.09
  -2  -9  -2   46.33   10.71
   2   9   2   40.08   14.61
   2  -9   3   31.81   14.15
   2   9   3   24.55   11.88
   2  -9   4  188.46   29.69
   2   9   4  201.08   28.04
   2  -9   5  145.30   25.78
   2   9   5  148.32   26.35
   2  -9   6    3.66   12.03
   2   9   6   -5.89   13.19
   2  -9   7  599.40   57.32
  -2   9  -7  702.18   22.18
   2   9   7  686.72   58.88
   2   9   8   24.07   16.09
   2  -9   8   10.08    3.93
  -2   9  -8    9.62    4.12
  -2  -9  -8    4.17    4.69
  -2   9  -8    8.55    3.68
   2  -9   8   -9.14   19.40
  -2   9  -8    8.87    5.10
   2   9   8    0.42    3.58
   2   9   9    9.66    4.30
   2  -9   9   -4.51   18.00
   2  -9   9    6.19    3.35
  -2   9  -9    7.99    4.91
  -2   9  -9   13.18    5.41
  -2   9  -9    4.34    4.18
  -2   9  -9   13.53    6.17
  -2  -9  -9   10.72    4.93
   2   9   9  -11.34   20.74
  -2  -9 -10   24.54    5.85
  -2   9 -10   27.57    7.23
  -2   9 -10   12.13    6.55
  -2   9 -10   14.22    4.25
   2  -9  10   18.05    5.27
   2   9  10   11.14    4.76
  -2   9 -10   21.64    6.39
   2   9  11   10.50    5.28
  -2   9 -11    5.95    4.27
  -2   9 -11   12.78    7.30
  -2   9 -11    8.89    6.05
  -2   9 -11    4.93    5.15
   2  -9  11    6.19    4.52
  -2   9 -11    9.52    6.11
  -2   9 -12  163.95   12.97
  -2   9 -12  147.89   12.70
  -2   9 -12  144.93   11.98
  -2   9 -12  171.79   10.19
   2   9  12  168.07   11.06
  -2   9 -13   15.53    7.58
  -2   9 -13   10.58    6.88
  -2   9 -13   17.28    6.25
   2   9  13    8.42    4.05
  -2   9 -13    8.78    3.48
  -2  -9 -14   32.11    6.41
   2   9  14   39.81    5.32
  -2   9 -14   39.58    5.72
  -2   9 -14   25.54    7.32
  -2   9 -14   27.83    7.21
  -2  -9 -15   52.82    6.05
   2   9  15   52.76    4.70
  -2   9 -15   57.88    5.30
  -2   9 -15   60.25    5.46
  -2   9 -15   60.75    7.07
  -2   9 -15   55.22    7.14
  -2  -9 -16    9.79    2.54
  -2   9 -16    8.96    3.29
   2   9  16    8.18    2.63
  -2  -9 -16   12.50    2.96
  -2   9 -16    9.39    3.48
  -2  10  18    4.61    2.27
   2  10 -18    7.76    2.66
  -2 -10  18    1.79    1.77
  -2  10  18    2.14    2.00
  -2  10  18    0.85    1.67
   2  10 -17   -0.58    3.74
   2  10 -17    0.47    3.03
  -2  10  17    3.36    3.44
  -2  10  17    0.83    3.42
  -2  10  17    8.93    3.73
   2  10 -16    0.69    3.28
  -2  10  16    4.37    5.11
   2  10 -16    1.72    5.70
   2  10 -16   -6.45    4.84
   2  10 -15   23.90    5.36
   2  10 -15   24.59    6.48
  -2  10  15   18.87    6.84
   2  10 -14   20.89    5.44
  -2  10  14   12.86    7.31
   2  10 -14   14.45    6.43
   2  10 -13  216.72   15.21
   2  10 -13  203.73   13.90
   2  10 -13  232.26   13.69
  -2  10  13  219.78   14.97
  -2  10  13  200.11   13.14
   2  10 -12   74.24    8.58
   2  10 -12   61.51    9.26
  -2  10  12   62.45    9.76
   2  10 -12   67.62    9.09
  -2  10  12   47.63    7.06
  -2 -10  12   55.96    8.61
  -2  10  11  161.58   12.22
  -2 -10  11  188.36   13.14
  -2  10  11  184.84   13.68
   2  10 -11  164.27   13.38
   2  10 -10   28.78    6.16
  -2  10  10   28.00    6.92
  -2  10  10   51.53   18.88
  -2  10  10   33.62   13.70
  -2 -10  10   25.65    5.82
  -2  10  10   23.70    5.86
  -2  10   9   55.22    7.63
  -2 -10   9   54.26    7.05
   2  10  -9   69.59    8.93
  -2  10   9   53.26    7.25
  -2 -10   9   56.41   13.99
  -2  10   9   51.91   21.47
  -2  10   9   48.10   23.86
  -2  10   8  192.30   31.02
  -2  10   8  218.08   12.99
  -2 -10   8  232.57   12.42
  -2  10   8  229.40   13.15
   2  10  -8  228.61   12.95
  -2 -10   8  267.75   31.94
  -2  10   8  245.47   36.87
  -2  10   7   53.31   19.10
  -2 -10   7   27.13   10.71
  -2  10   7   27.12   12.57
  -2 -10   6  216.96   26.62
  -2  10   6  283.25   34.29
  -2 -10   5  331.93   31.89
  -2  10   5  368.66   36.82
  -2 -10   4  222.11   25.71
  -2  10   4  264.17   29.85
  -2 -10   3  288.48   29.46
   2 -10  -3  299.80   32.40
  -2  10   3  305.95   30.64
  -2 -10   3  289.40   30.44
  -2 -10   2   50.97   13.65
   2 -10  -2   47.95   16.48
  -2 -10   2   55.89   15.09
  -2  10   2   38.89   11.12
  -2 -10   1   31.48   12.76
   2 -10  -1   45.89   15.44
  -2 -10   1   37.30   12.01
  -2  10   1   60.49   13.39
   2 -10   0  175.39   25.87
  -2 -10   0  172.16   21.11
   2 -10   1  323.28   34.64
  -2 -10  -1  279.99   25.78
   2  10   1  267.03   30.08
   2 -10   2  585.97   46.47
   2  10   2  626.10   46.33
   2 -10   3  296.90   35.13
   2  10   3  296.58   34.02
   2 -10   4  186.57   28.65
   2  10   4  185.92   28.69
   2 -10   5   44.20   16.48
   2  10   5   30.61   13.17
   2 -10   6  172.24   30.94
   2  10   6  223.62   34.36
  -2  10  -7  153.34   11.24
  -2  10  -7  155.04   10.44
   2  10   7  166.77   31.51
  -2  10  -7  141.22   10.58
   2 -10   7  150.78   10.32
   2 -10   7  157.96   30.95
  -2 -10  -8   -0.60    4.59
   2 -10   8   -0.20   12.49
   2  10   8   13.76   19.54
  -2  10  -8    3.52    4.05
  -2  10  -8    5.10    4.08
   2 -10   8    0.26    3.88
  -2  10  -8    4.12    3.97
   2  10   8   -5.72    4.33
  -2  10  -8    9.46    5.34
  -2  10  -9    6.58    5.36
  -2 -10  -9   14.82    6.10
  -2  10  -9    1.59    5.01
  -2  10  -9    7.01    5.51
   2  10   9    6.75    4.37
   2 -10   9    0.06    4.09
  -2  10  -9   -0.59    4.43
   2 -10  10   58.80    7.91
  -2 -10 -10   72.73    8.67
  -2  10 -10   63.54    9.08
  -2  10 -10   59.26    8.82
   2  10  10   60.24    7.49
  -2  10 -10   73.20    9.27
  -2  10 -10   56.22    7.00
   2 -10  11   18.35    5.76
  -2  10 -11   23.72    5.10
  -2  10 -11   25.43    7.41
  -2  10 -11   20.76    6.49
  -2  10 -11   12.96    6.49
   2  10  11   22.21    5.53
  -2  10 -11   11.00    5.78
  -2  10 -12  102.19   10.34
  -2  10 -12   95.35   10.98
  -2  10 -12  121.44   11.38
   2  10  12  108.08    8.77
  -2  10 -12  108.42    8.09
   2  10  13   41.15    5.58
  -2 -10 -13   38.26    6.44
  -2  10 -13   38.67    7.99
  -2  10 -13   38.30    7.61
  -2  10 -13   42.45    7.04
   2  10  14   -4.76    3.24
  -2  10 -14    0.77    5.17
  -2 -10 -14   -2.64    3.42
  -2  10 -14   -1.36    3.84
  -2  10 -14   -6.16    5.81
  -2  10 -15    0.65    3.78
   2  10  15    8.25    3.51
  -2 -10 -15   -3.65    2.65
  -2 -10 -15   -4.78    2.34
  -2  10 -15    3.28    2.56
  -2  10 -15    6.70    4.20
  -2  10 -16   16.82    3.28
   2  10  16   16.56    2.57
  -2  10 -16   15.43    3.10
  -2  11  17   33.29    4.35
  -2 -11  17   26.79    3.66
  -2  11  17   28.42    3.90
   2  11 -17   24.36    3.47
  -2  11  17   28.44    3.65
   2  11 -17   25.66    4.35
   2  11 -16   44.78    5.78
  -2  11  16   42.20    5.78
  -2  11  16   50.94    6.04
  -2  11  16   35.90    5.68
   2  11 -16   39.37    6.18
  -2  11  15    5.79    5.62
   2  11 -15   11.89    4.10
   2  11 -15    7.12    5.05
   2  11 -14   98.55    8.30
  -2  11  14   99.47   10.23
   2  11 -14   94.22    9.86
   2  11 -13   34.77    8.78
   2  11 -13   16.21    6.69
  -2  11  13   15.09    7.24
   2  11 -13   16.34    5.83
   2  11 -12   22.96    6.28
  -2 -11  12   16.14    5.90
   2  11 -12   12.24    7.12
   2  11 -12   15.78    7.01
  -2  11  12   13.72    6.84
   2  11 -11  166.01   13.10
   2  11 -11  135.93   12.47
  -2  11  11  137.82   12.46
  -2 -11  11  144.57   11.74
   2  11 -10   53.04    8.78
  -2 -11  10   53.00    7.51
  -2  11  10   59.55    8.70
  -2 -11   9   93.14    8.82
  -2 -11   9   76.39   19.22
   2  11  -9   99.59   10.20
  -2  11   9  102.83   10.16
  -2  11   9  124.46   26.69
  -2  11   8   14.67   12.39
  -2 -11   8    1.73    4.12
   2  11  -8    2.41    4.39
  -2  11   8    6.13    5.14
  -2  11   8   -3.63   16.52
  -2  11   7  230.58   34.00
  -2 -11   7  215.93   12.22
   2  11  -7  222.46   13.11
  -2  11   7  231.01   13.33
  -2  11   7  246.36   40.57
  -2 -11   7  180.48   26.88
  -2 -11   6   13.49    9.97
  -2  11   6    7.26    9.87
  -2 -11   5   -3.64    6.56
  -2  11   5   -1.21    9.59
  -2 -11   4   40.97   12.57
  -2  11   4   49.97   15.98
  -2 -11   3  122.16   22.01
   2 -11  -3  111.05   22.26
  -2 -11   3   89.45   19.01
  -2  11   3  112.79   20.02
  -2 -11   2   44.10   10.53
   2 -11  -2   73.78   19.67
  -2  11   2   72.57   14.64
  -2 -11   2   74.62   17.51
  -2 -11   1  172.48   24.34
   2 -11  -1  171.15   27.85
  -2  11   1  179.93   23.43
  -2 -11   1  168.85   22.61
   2 -11   0  128.31   22.98
  -2  11   0  135.64   20.17
  -2 -11   0  134.00   19.47
   2  11   0  121.08   20.67
   2 -11   1  861.56   57.74
   2  11   1  811.51   54.21
   2 -11   2  329.94   37.23
   2  11   2  376.52   37.94
   2 -11   3   29.03   16.53
   2  11   3   19.97   12.85
   2 -11   4  110.66   25.60
   2  11   4   75.58   21.25
   2  11   5   11.48   12.24
  -2  11  -5    8.20    3.91
   2  11   5    8.01    3.80
   2 -11   5   18.51   12.58
  -2  11  -6   -6.07    3.92
   2 -11   6  -17.61   17.84
  -2  11  -6  -15.30    6.16
   2  11   6    3.63   11.76
  -2  11  -6   -2.44    3.59
   2 -11   6    1.93    3.53
   2 -11   7  203.88   36.23
  -2  11  -7  196.77   13.37
  -2  11  -7  233.17   13.38
  -2  11  -7  223.22   12.66
   2  11   7  277.09   40.31
  -2  11  -7  211.36   13.44
   2 -11   7  215.01   12.94
  -2 -11  -8   18.51    6.41
   2 -11   8    5.01   17.52
   2  11   8   30.38   17.62
   2  11   8   10.74    4.18
  -2  11  -8   12.72    4.62
  -2  11  -8   11.32    5.90
  -2  11  -8   10.50    4.92
   2 -11   8    5.94    4.12
  -2  11  -8    3.28    4.54
  -2 -11  -9   14.97    5.98
  -2  11  -9   14.05    6.13
   2  11   9    6.01    3.63
  -2  11  -9    6.62    4.97
  -2  11  -9   -0.14    5.31
  -2  11  -9   15.08    5.21
   2 -11   9   12.25    4.60
   2 -11  10   28.09    6.05
  -2 -11 -10   51.16    7.89
  -2  11 -10   34.32    7.58
  -2  11 -10   45.24    8.37
  -2  11 -10   24.36    6.18
   2  11  10   29.10    5.60
  -2  11 -10   34.76    5.54
   2 -11  11    4.36    4.53
  -2  11 -11    4.26    5.34
  -2  11 -11    6.99    5.57
  -2  11 -11    5.16    6.02
  -2  11 -11    5.97    5.63
   2  11  11   -2.29    4.33
  -2  11 -11   -0.62    3.62
  -2  11 -12   10.33    5.84
   2  11  12    7.68    3.59
  -2  11 -12   11.73    6.30
  -2  11 -12    3.55    5.57
  -2  11 -13   29.96    5.88
   2  11  13   16.46    4.00
  -2  11 -13   22.51    7.04
  -2  11 -13   15.56    5.47
  -2  11 -14   -1.56    4.17
  -2  11 -14    1.95    3.31
  -2  11 -14   -0.33    4.44
   2  11  14   13.09    4.41
  -2  11 -15   45.55    5.01
  -2  11 -15   39.01    3.91
  -2  11 -15   45.35    5.05
   2  11  15   51.35    4.56
  -2  12  17   53.57    3.93
  -2  12  17   53.12    3.52
  -2 -12  17   50.33    3.82
   2  12 -17   61.84    4.66
   2  12 -17   51.75    3.83
  -2  12  17   59.17    4.31
  -2  12  16   -1.57    3.56
  -2  12  16    4.77    3.02
   2  12 -16   -3.19    3.59
  -2  12  16    2.51    3.58
   2  12 -16    0.81    3.20
  -2  12  15   33.14    5.78
  -2  12  15   46.10    6.53
   2  12 -15   36.08    6.15
  -2  12  15   40.73    6.85
   2  12 -15   38.36    6.69
  -2  12  14   33.63    7.18
   2  12 -14   25.68    4.61
   2  12 -14   31.20    6.99
  -2  12  14   23.42    6.56
   2  12 -13  252.78   14.71
  -2  12  13  211.30   13.39
   2  12 -13  233.13   12.26
   2  12 -13  220.94   14.84
  -2 -12  12   24.72    6.33
   2  12 -12   34.37    7.95
   2  12 -12   29.03    5.75
   2  12 -12   25.66    7.54
  -2  12  12   23.95    6.86
   2  12 -11    4.69    5.69
  -2 -12  11   11.78    5.73
   2  12 -11   17.23    7.69
  -2  12  11    6.88    7.01
  -2 -12  10   55.08    7.91
  -2  12  10   57.62    9.13
   2  12 -10   53.45    9.08
   2  12  -9    5.31    5.28
  -2  12   9   10.84    5.83
  -2  12   8   16.48   11.53
  -2  12   8   -0.68   13.95
  -2  12   8    9.01    4.41
   2  12  -8   10.26    4.68
  -2  12   8   28.35    7.34
  -2 -12   8   21.34    5.71
  -2 -12   8    4.45   12.22
  -2  12   7   12.43   11.05
  -2 -12   7    7.80    4.22
  -2  12   7   14.73    4.53
  -2  12   7    3.32    4.06
   2  12  -7   -3.84    5.38
  -2  12   7   -1.15    5.78
  -2 -12   7    3.80    2.90
  -2  12   7    6.35   16.54
  -2  12   6   12.78   10.94
  -2 -12   6   12.57    4.47
   2  12  -6   10.98    4.79
  -2  12   6    7.62    3.88
  -2  12   6   12.06    4.47
  -2  12   6    7.84    4.53
  -2 -12   6   11.23    8.46
  -2 -12   6    4.60    3.31
  -2  12   5  451.40   17.95
   2  12  -5  474.43   17.99
  -2  12   5  492.73   45.95
  -2 -12   5  412.68   43.22
  -2 -12   5  432.41   40.87
  -2 -12   4   11.57   10.79
  -2  12   4   50.69   16.99
  -2 -12   4   25.44   12.83
  -2 -12   3   12.63    9.97
  -2  12   3    8.11   10.37
  -2 -12   3   24.32   12.39
  -2 -12   2   28.59    8.49
  -2  12   2   12.97    8.46
  -2 -12   2   35.08   12.17
   2 -12  -2   33.53   16.99
  -2 -12   1  257.42   29.16
  -2  12   1  308.08   33.47
   2 -12  -1  282.18   35.10
  -2 -12   0  152.71   21.32
  -2  12   0  164.15   23.66
   2  12   0  114.86   23.29
   2 -12   0  170.32   28.60
   2  12   1  309.86   35.29
   2 -12   1  364.88   41.21
   2  12   2  173.30   29.08
   2 -12   2  157.14   29.19
   2  12   3  596.04   52.50
   2 -12   3  577.01   52.98
  -2  12  -3  612.16   20.27
  -2  12  -4  168.89   11.50
   2  12   4  171.83   28.22
   2  12   4  172.90   11.32
  -2  12  -4  173.99   11.10
   2 -12   4  162.43   29.23
  -2  12  -5   95.44    8.69
  -2  12  -5   95.40    7.91
   2  12   5   79.78   21.95
   2  12   5  116.30   10.20
  -2  12  -5  105.26    9.04
   2 -12   5  126.99   29.23
  -2  12  -6  181.49   12.28
   2 -12   6  200.60   12.75
  -2  12  -6  200.87   11.83
   2  12   6  194.59   32.59
   2  12   6  180.65   12.78
  -2  12  -6  184.88   12.62
   2 -12   6  168.57   32.84
   2 -12   7   35.54    6.71
  -2  12  -7   31.33    6.50
  -2  12  -7   36.63    6.66
   2  12   7   45.43   18.35
   2  12   7   22.52    5.47
   2 -12   7   41.81   21.03
  -2  12  -7   31.75    6.93
  -2 -12  -8    9.43    6.54
   2  12   8  -13.51    7.49
  -2  12  -8    4.13    4.66
  -2  12  -8   -0.32    4.16
   2 -12   8    1.40    4.20
  -2  12  -8    5.90    4.50
  -2  12  -8   -6.08    5.75
   2 -12   9   37.49    6.71
  -2  12  -9   34.95    6.66
  -2 -12  -9   39.22    8.50
  -2  12  -9   32.22    6.94
  -2  12  -9   36.65    7.43
   2  12   9   31.59    5.79
  -2  12  -9   40.53    6.66
   2 -12  10   46.60    7.29
  -2  12 -10   54.37    7.83
  -2  12 -10   58.18    8.67
  -2  12 -10   52.71    5.94
  -2 -12 -10   56.25    8.34
   2  12  10   51.47    6.60
  -2  12 -10   40.30    7.29
  -2  12 -11   29.52    7.09
   2  12  11   15.12    6.24
   2 -12  11   19.40    5.62
  -2  12 -11   18.33    3.87
  -2  12 -11   23.94    6.73
  -2  12 -11   16.46    5.50
  -2  12 -11   19.06    5.91
   2  12  11   26.92    4.92
   2  12  12   43.98    7.39
   2  12  12   45.94    5.64
  -2  12 -12   33.86    6.62
  -2  12 -12   35.57    7.26
  -2 -12 -12   28.12    5.12
  -2  12 -12   35.99    6.41
   2  12  13  155.05    9.78
  -2  12 -13  134.66    9.36
  -2  12 -13  154.43    9.96
   2  12  14   71.16    5.92
  -2  12 -14   68.20    5.72
  -2  12 -14   72.57    6.42
  -2  12 -14   58.68    5.87
  -2  12 -15   56.57    4.42
   2  12  15   56.92    3.90
  -2  12 -15   48.68    3.96
  -2  13  16    1.93    2.35
   2  13 -16    0.46    2.48
   2  13 -16    4.04    2.89
  -2  13  16   -0.69    2.15
  -2  13  16    1.47    2.37
  -2  13  15   10.06    4.18
   2  13 -15    9.79    4.13
   2  13 -15   11.82    4.04
  -2  13  15   10.27    3.77
  -2  13  15    7.18    4.14
  -2  13  14   11.63    4.35
   2 -13 -14   15.89    3.79
  -2  13  14   35.31    6.29
  -2  13  14   32.76    7.14
   2  13 -14   20.19    5.99
  -2  13  13    6.54    6.19
  -2  13  13   -4.89    5.77
   2  13 -13   10.04    6.60
   2  13 -13   -2.60    6.15
  -2  13  13   10.29    7.37
   2  13 -12   10.97    4.95
   2  13 -12    7.01    6.71
  -2 -13  12    9.38    5.70
  -2  13  12    2.21    6.71
   2  13 -12    5.96    6.32
  -2  13  12    8.46    6.37
   2  13 -11   62.51    9.31
  -2 -13  11   75.08    8.98
  -2  13  11   78.69    9.58
   2  13 -11   73.06    9.38
  -2  13  11   68.09    9.26
   2  13 -10    2.33    5.63
  -2  13  10    0.08    5.93
  -2 -13  10   -1.06    5.60
  -2  13  10  -10.00    7.95
   2  13  -9   72.35    9.80
  -2  13   9   63.15    8.61
  -2 -13   9   62.70    7.95
  -2  13   9   60.37    8.54
   2  13  -8  764.00   25.98
  -2  13   8  736.49   25.09
  -2 -13   8  758.42   24.26
  -2  13   8  737.77   25.74
  -2 -13   7   17.58   13.98
  -2  13   7    2.52   11.30
  -2 -13   7    9.80    4.20
  -2  13   7    8.43    3.94
  -2  13   7   14.36    4.88
  -2  13   7    2.31    5.24
  -2  13   7    5.60    5.09
   2  13  -7    6.30    4.95
  -2  13   7   17.37   19.24
  -2 -13   6   -0.49    3.13
  -2  13   6   -3.93    5.64
  -2 -13   6   -5.84   13.30
  -2  13   6   11.24   19.71
   2  13  -6    0.39    4.69
  -2 -13   6    4.79    4.32
  -2  13   6    0.57    4.23
  -2  13   6    6.82    4.58
  -2 -13   6  -19.95   14.91
   2  13  -5  117.40   10.03
  -2 -13   5  117.08   25.31
  -2  13   5  120.64   25.52
  -2  13   5  126.15   10.54
  -2  13   5  119.47    9.73
  -2  13   5  121.80    9.51
  -2 -13   5  114.26   22.48
   2  13  -5  113.80    8.73
  -2 -13   5  107.00    9.39
   2  13  -4    8.84    3.17
  -2  13   4    9.38    4.70
  -2  13   4    3.96   13.35
  -2 -13   4   11.83   14.17
  -2 -13   4   22.62   13.56
  -2  13   4    9.45    4.05
  -2  13   3   91.36    8.78
  -2  13   3   93.49    8.50
  -2 -13   3   88.69   21.27
  -2  13   3   92.72   20.75
  -2 -13   3   87.46    8.60
  -2 -13   3   74.07   21.19
  -2  13   2   25.47    4.81
  -2  13   2   33.19    5.71
  -2 -13   2   40.30   15.38
  -2  13   2    4.79    9.73
  -2 -13   2   33.55   13.95
   2 -13  -2   21.41    9.25
  -2 -13   1  197.72   26.52
  -2  13   1  198.04   27.73
   2  13  -1  153.17   26.13
   2 -13  -1  234.75   33.88
  -2  13   1  209.82   12.36
  -2  13   1  219.01   12.07
   2 -13   0   68.97   18.82
   2  13   0   84.72    8.12
  -2  13   0   61.45   15.75
   2  13   0   62.32   17.39
  -2  13   0   72.16    7.41
  -2  13  -1  144.28   10.13
  -2  13  -1  151.77   10.84
   2 -13   1  162.36   26.40
   2  13   1  144.63   10.14
   2  13   1  143.42   27.61
  -2  13  -1  166.66   26.15
   2  13   2  367.61   16.15
   2 -13   2  403.43   44.61
  -2  13  -2  374.36   16.41
  -2  13  -2  377.83   17.19
   2  13   2  419.87   44.61
  -2  13  -3   32.25    5.69
  -2  13  -3   39.61    6.26
   2  13   3   33.32    6.06
   2  13   3   28.74   14.38
   2  13   4   13.15    5.13
  -2  13  -4   10.03    4.84
   2  13   4   -2.07   12.00
  -2  13  -4   17.26    5.31
   2 -13   5  114.17   28.96
   2  13   5  109.86   24.37
   2  13   5  114.92   10.43
  -2  13  -5  116.36   10.25
  -2  13  -5  114.48    8.73
  -2  13  -5  122.25   10.55
   2 -13   6    6.54    4.96
   2  13   6   -5.27    5.45
  -2  13  -6  -10.74    6.76
  -2  13  -6   -1.09    4.42
  -2  13  -6    5.09    4.41
  -2 -13  -7   72.06    9.92
  -2  13  -7   53.94    7.38
   2 -13   7   60.28    8.36
   2  13   7   53.00    8.57
  -2  13  -7   53.89    7.76
  -2  13  -7   60.14    7.53
  -2 -13  -8    7.76    6.26
   2  13   8   -3.59    6.19
  -2  13  -8   -0.38    4.76
  -2  13  -8   -1.40    4.98
  -2  13  -8    4.17    4.43
   2 -13   8    0.98    5.03
  -2  13  -9  150.19   11.34
   2 -13   9  155.40   11.90
  -2 -13  -9  158.25   12.92
  -2  13  -9  161.31   11.35
  -2  13  -9  160.59   11.10
  -2  13  -9  120.63   11.09
   2  13   9  142.72   11.99
   2 -13  10   22.14    6.06
  -2 -13 -10   30.34    6.45
  -2  13 -10   22.69    5.52
  -2  13 -10   33.92    6.95
  -2  13 -10   32.89    7.19
  -2  13 -10   25.51    4.57
   2  13  10   33.59    7.48
  -2  13 -11    7.13    4.50
  -2  13 -11    4.91    5.39
  -2  13 -11   13.20    5.67
   2  13  11   14.12    6.08
  -2  13 -11   -0.49    4.57
   2 -13  11    5.42    4.45
   2  13  12  106.59    8.99
  -2  13 -12  108.96    8.28
  -2  13 -12  105.92    8.05
  -2  13 -12  115.69    8.96
  -2 -13 -12  112.18    7.89
  -2  13 -13   -1.98    3.85
  -2  13 -13    2.53    3.72
  -2  13 -13   -1.16    2.94
   2  13  13    7.07    3.87
  -2  13 -14    6.08    2.74
  -2  13 -14    2.97    2.76
   2  13  14    7.46    2.71
  -2  13 -14    1.51    2.03
   2  14 -15   28.55    3.96
   2  14 -15   22.84    3.96
  -2  14  15   23.72    3.60
  -2  14  15   22.86    3.79
  -2  14  15   32.68    4.30
  -2  14  14    8.09    4.63
   2  14 -14    8.61    4.39
   2 -14 -14    2.81    2.71
   2  14 -14   -3.97    3.94
  -2  14  14   -2.53    3.55
  -2  14  14    2.33    3.67
   2  14 -13   17.57    6.14
  -2  14  13   15.48    6.07
   2  14 -13   22.75    6.91
  -2  14  13   15.41    4.83
  -2  14  13   13.97    5.04
  -2 -14  12   29.58    6.15
   2  14 -12   10.17    6.65
  -2  14  12   25.65    7.38
   2  14 -12   17.10    6.68
  -2  14  12   15.42    5.49
  -2  14  12   17.51    5.81
  -2 -14  11  115.50   10.13
   2  14 -11  146.81   12.07
  -2  14  11  113.11   10.50
  -2  14  11  115.95    9.84
  -2  14  11  121.75   11.20
   2  14 -11  117.98   11.46
   2  14 -10   -4.14    6.73
  -2  14  10  -10.18    7.15
  -2  14  10   -6.23    6.24
  -2  14  10    3.83    4.62
  -2 -14  10   -4.36    5.49
   2  14  -9    3.47    6.56
  -2  14   9   -8.89    7.66
  -2  14   9   -4.74    6.00
  -2  14   9   -1.75    4.11
  -2 -14   9    1.26    4.97
   2  14  -8   49.23    7.83
  -2  14   8   41.33    7.65
  -2  14   8   32.98    7.08
  -2  14   8   47.62    6.85
  -2 -14   8   55.01    7.81
   2  14  -7   22.22    6.72
  -2  14   7    2.51    6.33
  -2  14   7   13.95    5.98
  -2  14   7   10.96    4.73
  -2 -14   7   21.46    6.17
  -2 -14   6  209.88   12.69
  -2  14   6  224.62   14.29
  -2  14   6  236.93   14.22
  -2 -14   6  224.73   13.72
   2  14  -6  243.42   14.82
   2  14  -5   59.18    8.12
  -2  14   5   53.35    7.32
  -2  14   5   58.67    8.66
  -2 -14   5   62.03    7.64
  -2 -14   5   55.02   16.19
  -2  14   5   30.30   14.94
   2  14  -5   53.23    6.14
  -2  14   4   17.18    6.08
  -2  14   4   45.59   18.18
  -2 -14   4    7.71    9.91
  -2  14   4   16.72    5.50
  -2 -14   4  -21.91   11.56
   2  14  -4    7.90    3.71
   2  14  -3   45.22    5.46
  -2  14   3   54.55    7.75
  -2 -14   3   32.36   16.49
  -2  14   3   64.36   18.69
  -2 -14   3   44.34   17.22
  -2 -14   3   45.26    6.61
  -2  14   2   -4.60    9.01
   2  14  -2    6.34    3.79
  -2  14   2    3.18    3.95
  -2  14   2    1.76    4.74
  -2  14   2    1.42    3.72
  -2  14   2    5.41    4.31
  -2 -14   2   -2.69    3.43
   2  14  -1   14.45    3.74
  -2  14   1   16.16    5.31
   2  14  -1   26.41   13.17
  -2  14   1    8.19   11.70
  -2  14   1   12.75    4.62
   2 -14  -1   13.20    9.38
  -2 -14   1   21.90    4.88
   2 -14   0    6.82   16.25
  -2 -14   0    4.86    4.07
   2  14   0   13.70    3.98
  -2  14   0   10.31    4.52
  -2  14   0   22.68   12.79
   2  14   0   16.56   16.30
  -2  14   0    7.02    4.19
  -2 -14   0    8.40    3.99
   2  14   0    8.36    4.52
  -2  14  -1   23.02    8.54
   2  14   1   33.41   18.79
  -2 -14  -1   12.59    4.88
   2  14   1   13.94    5.19
  -2  14  -1    9.27    4.22
  -2  14  -1   16.07    4.98
   2 -14   1    9.82   12.35
  -2  14  -2   51.49    7.15
   2 -14   2   67.74   19.89
   2  14   2   42.42    6.95
  -2  14  -2   44.24    7.16
  -2  14  -2   43.61    6.93
  -2  14  -2   39.66   15.01
   2  14   2   67.70   22.94
  -2  14  -3  302.55   15.81
   2 -14   3  336.53   44.88
  -2  14  -3  295.17   15.17
   2  14   3  304.24   15.47
   2  14   3  323.28   42.41
   2  14   4  139.49   11.41
  -2  14  -4  132.14   10.92
  -2  14  -4  134.14   11.01
  -2  14  -4  144.49   11.44
  -2  14  -5  273.79   15.50
   2  14   5  283.25   16.10
  -2 -14  -5  288.98   17.35
  -2  14  -5  263.82   14.76
  -2  14  -6   11.68    5.30
   2 -14   6   15.53    5.86
  -2  14  -6    2.22    4.91
   2  14   6   16.97    6.07
  -2 -14  -6    9.68    6.67
  -2  14  -6   11.07    4.00
  -2  14  -7   10.50    5.28
   2 -14   7    8.90    5.18
  -2  14  -7   13.27    5.98
   2  14   7   20.16    6.88
  -2 -14  -7   16.78    7.40
  -2  14  -7    8.94    4.64
  -2  14  -8   17.27    5.38
   2 -14   8   17.74    5.79
  -2  14  -8   11.01    5.30
   2  14   8    2.63    6.31
  -2 -14  -8   23.67    7.98
  -2  14  -8   24.92    5.59
   2 -14   9   -5.54    5.20
  -2  14  -9    1.85    4.91
  -2 -14  -9    8.54    6.74
  -2  14  -9    0.32    4.58
   2  14   9   -4.39    6.43
   2 -14  10   58.01    7.50
  -2  14 -10   53.17    6.81
  -2  14 -10   40.50    6.58
  -2  14 -10   50.00    7.35
   2  14  10   46.08    7.65
   2 -14  11  214.08   11.47
  -2  14 -11  208.34   10.25
  -2  14 -11  225.03   11.57
  -2 -14 -11  214.61   11.99
  -2  14 -11  234.83   12.03
   2  14  11  193.35   11.45
  -2  14 -11  213.41   11.34
  -2 -14 -12    3.07    2.94
  -2  14 -12    8.83    3.68
  -2  14 -12    4.50    2.84
  -2  14 -12   -0.12    3.64
   2  14  12    4.47    3.87
  -2  14 -13   40.24    4.46
   2  14  13   32.29    4.04
  -2  14 -13   35.58    4.71
  -2  15  15   42.27    3.44
   2  15 -15   51.36    4.03
   2  15 -14    2.24    2.37
   2 -15 -14    0.15    1.46
  -2  15  14   -1.89    2.51
  -2  15  14   -4.54    3.03
   2  15 -14   -4.95    3.44
  -2  15  14    1.84    3.25
   2 -15 -13    5.28    3.42
  -2  15  13    4.93    3.54
  -2  15  13    8.92    4.04
   2  15 -13    5.25    4.71
  -2  15  13    3.08    3.09
   2  15 -13    8.66    4.89
   2  15 -13    4.26    3.06
  -2  15  12   10.50    4.99
  -2  15  12    6.18    5.28
   2  15 -12    0.18    5.17
   2  15 -12   22.21    6.34
  -2  15  12    8.05    4.00
  -2  15  11   83.52    7.44
  -2  15  11   84.77    9.82
   2  15 -11   91.28    9.80
  -2 -15  11   93.15    9.04
   2  15 -11   95.56    9.37
  -2  15  11   87.99    8.87
  -2  15  10   11.01    4.69
  -2  15  10    6.28    6.34
   2  15 -10    6.12    6.33
  -2 -15  10   14.17    5.55
   2  15 -10   14.27    6.75
  -2  15  10   -0.12    5.25
  -2 -15   9  146.57   11.07
  -2  15   9  162.69   12.26
  -2  15   9  172.22   11.18
   2  15  -9  153.66   12.83
  -2  15   9  143.92   12.31
  -2 -15   8   -4.49    5.27
  -2  15   8   -0.57    5.59
  -2  15   8   -2.17    3.56
   2  15  -8   -9.67    5.80
  -2  15   8   -0.14    6.39
   2  15  -7    2.03    5.49
  -2  15   7    6.40    6.11
  -2 -15   7   -0.92    4.57
  -2  15   7    2.73    6.44
  -2  15   6   15.91    7.22
   2  15  -6   13.02    6.22
  -2 -15   6   15.21    5.70
  -2  15   6   14.22    6.05
  -2 -15   6   13.16    4.79
   2  15  -5    4.35    3.32
  -2 -15   5    5.76    4.80
   2  15  -5    0.63    5.39
  -2  15   5    2.79    4.94
  -2  15   5    1.05    5.16
  -2 -15   5    1.09    3.80
   2  15  -4   11.96    5.69
  -2  15   4   15.44    6.66
  -2  15   4    7.77    4.17
   2  15  -4   11.33    4.52
  -2  15   3   -3.48    5.14
   2  15  -3    3.27    3.58
  -2  15   3    4.42    6.23
  -2  15   3  -12.43    9.12
  -2  15   3    2.47    4.35
  -2  15   3    2.96    4.35
  -2  15   2  104.56   22.06
   2  15  -2   95.01   26.20
  -2  15   2   73.68    8.42
  -2 -15   2   74.06    8.80
  -2  15   2   91.31    9.16
   2  15  -2   84.94    7.84
   2 -15  -1  492.02   53.36
   2  15  -1  419.78   16.23
  -2  15   1  455.81   18.62
  -2 -15   1  410.24   17.98
  -2  15   1  474.36   46.14
   2  15  -1  429.61   46.50
  -2  15   1  409.97   18.62
  -2 -15   1  404.70   19.20
   2 -15   0   90.64   24.34
   2  15   0   73.63   22.20
  -2  15   0   76.20    9.14
  -2 -15   0   78.65    9.50
  -2  15   0   85.52    9.05
   2  15   0   79.96    7.61
  -2 -15   0   83.20    8.93
  -2 -15  -1  143.95   12.03
  -2 -15  -1  117.52   11.15
   2  15   1  129.41    9.48
  -2  15  -1  142.42   11.14
  -2  15  -1  129.33   11.36
   2  15   1  145.96   11.61
  -2  15  -2   73.44    9.17
   2  15   2   68.14    8.42
  -2 -15  -2   71.06    9.28
  -2 -15  -2   72.79    9.51
  -2  15  -2   71.38    8.67
  -2  15  -3  147.08   11.96
   2  15   3  147.80   11.97
  -2  15  -3  158.23   11.79
  -2 -15  -3  153.28   13.24
  -2  15  -4   20.38    5.70
  -2 -15  -4   10.79    6.10
  -2  15  -4    5.48    4.62
  -2  15  -4    5.80    5.24
   2  15   4   21.99    7.06
  -2 -15  -5   78.24   10.73
  -2  15  -5   74.24    8.84
   2 -15   5   94.77   10.40
  -2  15  -5   73.97    8.36
   2  15   5   87.74   10.66
   2  15   6    1.36    6.04
  -2 -15  -6   13.24    7.46
  -2  15  -6   -5.09    4.38
  -2  15  -6   -3.68    4.46
   2 -15   6    4.30    5.48
  -2  15  -6    3.53    5.06
   2  15   7   12.60    6.39
  -2 -15  -7   22.11    8.20
  -2  15  -7   19.98    4.72
  -2  15  -7   11.74    4.74
   2 -15   7   21.53    6.05
  -2  15  -7   16.80    6.45
   2  15   8   39.94    7.62
  -2 -15  -8   52.05    9.00
  -2  15  -8   49.25    6.46
  -2  15  -8   32.21    6.51
  -2  15  -8   46.22    6.80
   2 -15   8   35.95    6.72
   2 -15   9   71.51    7.88
   2  15   9   53.56    7.73
  -2  15  -9   73.58    7.11
  -2 -15  -9   68.15    9.23
  -2  15  -9   48.39    6.48
  -2  15  -9   62.09    7.69
   2  15  10   -0.33    5.12
  -2  15 -10    9.34    4.43
  -2  15 -10    2.53    3.98
  -2  15 -10    5.40    4.19
   2 -15  10    2.58    4.07
  -2 -15 -11   17.16    4.62
   2  15  11    9.53    4.34
  -2  15 -11   15.46    4.08
  -2  15 -11   19.54    4.10
   2  15  12   -6.56    2.23
  -2  15 -12   -1.04    3.74
  -2  15 -12   -0.28    2.48
   2  15  12   -2.08    3.31
  -2  15 -12    5.54    2.48
  -2 -15 -12    0.08    2.36
  -2  15 -13   12.63    2.92
   2  15  13    6.85    1.89
  -2  16  14    4.03    1.98
  -2  16  14    2.63    1.80
   2  16 -14    2.56    2.25
  -2  16  13   21.58    3.34
   2  16 -13   24.47    4.42
  -2  16  13   21.24    3.90
  -2  16  13   16.45    3.43
   2 -16 -13   27.00    4.08
  -2  16  12   -2.45    2.98
   2  16 -12    0.58    4.29
  -2  16  12   -5.50    4.69
   2  16 -12   11.87    4.98
  -2  16  12   -2.46    3.96
   2 -16 -12    0.75    4.10
  -2  16  11   29.36    4.65
   2  16 -11   36.44    6.25
   2  16 -11   27.43    6.35
  -2  16  11   14.54    5.31
  -2 -16  11   32.95    5.66
  -2  16  11   14.63    4.56
  -2 -16  10   21.51    5.30
  -2  16  10   23.27    5.60
   2  16 -10   24.41    6.49
  -2  16  10   18.37    4.24
   2  16 -10   31.76    6.68
  -2  16  10   11.20    5.43
  -2  16   9    6.97    5.73
  -2  16   9    6.08    5.36
   2  16  -9    8.22    6.58
   2  16  -9    5.71    5.68
  -2 -16   9    3.09    4.59
   2  16  -8   53.33    8.54
  -2  16   8   48.22    8.29
  -2  16   8   54.19    8.12
  -2 -16   8   50.17    7.27
   2  16  -7   -5.07    6.78
  -2  16   7    9.59    7.19
  -2  16   7    4.89    5.49
  -2 -16   7    6.35    4.45
   2  16  -6   41.35    7.95
  -2  16   6   25.91    5.51
  -2 -16   6   37.69    6.61
  -2 -16   5   46.09    7.22
  -2  16   5   56.34    9.02
   2  16  -5   35.96    7.67
  -2 -16   5   33.03    6.43
  -2  16   5   46.47    8.08
  -2  16   5   37.26    6.36
  -2  16   4   -4.07    5.34
   2  16  -4   -1.13    3.34
  -2  16   4    9.38    6.54
  -2  16   4    6.52    6.04
  -2 -16   4   -4.23    4.58
   2  16  -4    9.47    6.40
  -2  16   4   -4.22    4.88
   2  16  -3   42.66    5.88
  -2  16   3   37.62    7.43
  -2  16   3   38.94    6.18
  -2  16   2   11.39    5.10
  -2 -16   2    5.23    4.82
   2  16  -2    2.45    3.29
  -2  16   2   10.41    5.58
  -2  16   1   19.15    5.82
  -2 -16   1   11.84    4.35
  -2 -16   1   15.07    5.35
  -2  16   1   13.42    5.73
   2  16  -1    8.31    3.62
  -2  16   0  103.63   10.34
   2  16   0  107.74    8.77
  -2  16   0   91.01    9.58
  -2 -16   0   96.99    9.92
  -2 -16   0  103.59    9.81
  -2 -16  -1   38.15    7.61
   2  16   1   40.23    6.06
  -2  16  -1   41.54    7.69
  -2  16  -1   48.51    7.44
  -2 -16  -1   45.72    7.89
  -2 -16  -2   16.10    6.42
   2  16   2   17.10    4.77
  -2  16  -2   18.92    6.10
  -2  16  -2   16.41    6.13
  -2 -16  -2   19.15    6.84
  -2  16  -3  151.43   11.83
  -2  16  -3  156.82   12.02
   2  16   3  153.58   12.52
  -2 -16  -3  144.87   13.07
  -2 -16  -3  156.78   13.26
  -2  16  -4    4.36    4.35
  -2  16  -4   -3.32    5.40
  -2 -16  -4    2.84    6.35
  -2 -16  -4   -4.32    6.38
  -2  16  -5  104.24    9.27
   2 -16   5  120.47   10.92
   2  16   5  118.98   11.75
  -2  16  -5   92.46    9.31
  -2 -16  -5  117.80   12.06
   2  16   6   10.66    6.60
  -2 -16  -6    0.01    6.60
   2 -16   6    8.05    5.91
  -2  16  -6    2.87    3.93
  -2  16  -6    0.81    5.06
   2  16   7   12.59    6.54
  -2 -16  -7   10.05    7.29
  -2  16  -7    7.62    3.97
   2 -16   7    6.19    4.91
  -2  16  -7   12.34    4.43
  -2  16  -7    7.91    4.91
   2  16   8   -4.80    5.92
  -2 -16  -8   12.26    6.68
  -2  16  -8   -0.77    3.77
  -2  16  -8   -2.11    4.87
   2 -16   8    3.80    4.62
  -2  16  -9    1.40    3.34
  -2  16  -9   -0.84    3.76
   2 -16   9    1.65    3.95
   2  16   9   -4.91    5.80
   2 -16  10    0.38    3.15
  -2 -16 -10   -9.08    4.91
  -2  16 -10    2.08    2.81
   2  16  10   -4.45    4.65
  -2  16 -10   -0.98    3.54
  -2  16 -10    6.09    4.05
  -2 -16 -11   47.71    5.27
  -2  16 -11   44.62    4.31
  -2  16 -11   45.21    4.21
   2  16  11   36.19    4.57
  -2  16 -12   -3.06    2.83
   2  16  12   -1.48    2.21
   2  17 -13   -0.83    2.14
  -2  17  13    5.86    2.50
   2  17 -12    5.27    3.51
  -2  17  12    2.55    2.56
   2  17 -12    9.11    3.62
  -2  17  12   -2.51    3.24
   2 -17 -12    3.89    3.13
   2  17 -11   34.58    5.05
  -2  17  11   20.99    4.41
   2  17 -11   31.62    5.54
  -2  17  11   16.94    3.97
   2 -17 -11   47.89    6.77
   2  17 -10   14.03    4.95
  -2  17  10    5.29    4.97
  -2 -17  10   12.65    3.97
   2  17 -10   24.02    5.61
   2  17  -9   75.06    7.97
   2  17  -9   57.96    8.19
  -2  17   9   42.70    6.52
  -2 -17   9   62.03    7.06
  -2  17   8    2.07    5.59
  -2  17   8   -0.13    4.72
   2  17  -8   -0.25    5.53
   2  17  -8    2.23    4.78
  -2 -17   8   -0.45    4.28
  -2  17   7    5.88    5.05
  -2  17   7   16.05    6.86
   2  17  -7   -3.96    7.45
  -2 -17   7    3.20    4.85
  -2  17   6    9.70    5.48
  -2  17   6   13.25    6.25
  -2  17   6    0.32    3.84
  -2 -17   6    7.87    4.53
   2  17  -6   15.42    6.21
   2  17  -5   12.42    6.88
  -2  17   5   11.82    5.58
  -2  17   5    6.36    4.22
  -2 -17   5   21.35    5.92
  -2 -17   4    1.28    4.15
   2  17  -4    8.30    6.76
   2  17  -4    6.68    3.69
  -2  17   4    0.36    5.98
  -2 -17   4   11.19    5.33
  -2  17   4    8.72    4.76
  -2  17   3    7.59    4.81
   2  17  -3    9.14    3.68
  -2  17   3   -4.29    6.43
   2  17  -3   14.27    6.93
   2  17  -2   37.94    5.70
  -2  17   2   47.47    7.85
  -2  17   2   40.35    6.64
  -2  17   1  346.77   17.25
   2  17  -1  331.36   14.57
  -2  17   1  317.63   16.09
  -2 -17   1  339.50   16.97
  -2 -17   0   -4.80    4.48
  -2 -17   0   -0.97    4.49
   2  17   0   -0.57    3.45
  -2  17   0   -4.60    5.91
  -2  17  -1   25.96    6.51
  -2 -17  -1   27.53    6.74
  -2  17  -1   17.16    6.76
   2  17   1   22.88    5.45
  -2 -17  -1   22.98    6.09
  -2  17  -2   10.46    5.17
  -2 -17  -2    8.27    5.58
   2  17   2   14.13    4.76
  -2  17  -2   16.61    6.51
  -2  17  -3   -5.81    6.34
   2  17   3    4.63    4.07
  -2 -17  -3    6.63    5.78
  -2  17  -3   -5.32    5.23
  -2 -17  -3    4.69    6.41
  -2  17  -3    5.17    4.32
   2 -17   4   63.85    8.81
  -2 -17  -4   42.68    8.04
   2  17   4   44.93    6.39
  -2 -17  -4   39.15    7.50
  -2  17  -4   48.23    7.33
   2  17   4   65.77    9.04
  -2  17  -4   45.04    6.57
  -2 -17  -5    8.56    6.86
   2  17   5   10.71    4.19
  -2  17  -5   13.69    4.57
  -2 -17  -5    1.50    5.62
   2 -17   5   19.09    6.36
  -2  17  -5   14.92    4.82
   2  17   5   23.09    7.60
   2  17   6   -3.19    5.33
  -2 -17  -6    5.39    6.52
  -2  17  -6    9.72    4.28
   2 -17   6    6.47    5.32
  -2 -17  -6   -5.08    6.10
  -2  17  -6    3.16    4.29
  -2 -17  -7    4.82    6.34
  -2  17  -7    6.56    4.44
  -2  17  -7    8.11    3.61
   2 -17   7   -0.19    4.60
  -2 -17  -7    0.34    5.16
  -2  17  -8    0.03    3.60
  -2 -17  -8    5.21    4.94
   2 -17   8   -1.19    4.45
   2 -17   9   56.70    6.00
  -2 -17  -9   57.33    7.07
   2  17   9   40.71    5.53
  -2  17  -9   57.98    5.81
  -2 -17  -9   41.59    6.48
  -2  17  -9   45.58    5.18
  -2 -17 -10   19.34    4.31
   2  17  10   27.48    3.60
   2 -17  10   19.66    3.56
  -2  17 -10   21.98    3.39
  -2 -17 -10   16.26    4.39
  -2 -17 -11   13.39    2.63
  -2  17 -11   16.31    3.33
  -2 -17 -11   16.11    3.12
   2 -18 -12    6.27    2.34
  -2  18  12    6.56    2.39
   2  18 -12    7.84    2.28
   2 -18 -11   13.04    4.02
   2  18 -11   19.90    3.99
  -2  18  11    8.81    3.37
   2  18 -11    9.38    2.96
   2  18 -10   27.66    4.47
  -2 -18  10   30.39    4.14
   2 -18 -10   34.08    5.90
   2  18 -10   25.26    4.92
  -2  18  10   31.75    5.27
  -2  18   9    7.63    4.27
   2  18  -9   17.39    4.42
   2  18  -9    3.78    4.30
  -2 -18   9   13.63    3.89
   2  18  -8   33.80    5.45
  -2 -18   8   40.04    5.44
   2  18  -8   32.61    6.21
  -2  18   8   34.98    6.13
   2  18  -7   53.15    6.73
  -2 -18   7   42.72    5.75
  -2  18   7   40.93    7.00
   2  18  -7   50.91    8.10
  -2 -18   6   -0.71    3.57
  -2  18   6    2.98    5.61
   2  18  -6   -3.17    6.59
  -2 -18   5    7.57    4.24
  -2  18   5    2.76    5.68
   2  18  -5    5.30    5.79
   2  18  -4    9.33    6.55
  -2 -18   4    8.46    4.25
  -2  18   4    4.89    5.80
  -2 -18   4    4.19    3.99
  -2 -18   3   18.27    5.22
  -2  18   3   16.31    4.84
   2  18  -3   23.85    7.16
  -2 -18   3   27.09    5.40
   2  18  -3   14.97    4.24
  -2  18   3   24.25    7.12
   2  18  -2   16.80    6.85
  -2  18   2   15.72    6.49
   2  18  -2   15.65    4.13
  -2  18   2   12.27    5.11
  -2  18   1   11.61    6.68
   2  18  -1    5.67    3.55
  -2 -18   0    3.13    4.53
  -2  18   0    9.64    5.34
  -2  18   0   -2.00    5.38
   2  18   0    5.94    3.92
  -2 -18  -1   16.29    5.41
   2  18   1   17.46    4.34
  -2  18  -1   11.28    5.77
  -2  18  -1   13.14    5.63
  -2 -18  -1    4.02    4.58
  -2  18  -2   97.45   10.19
   2  18   2  100.57    8.25
  -2  18  -2  102.31    8.60
  -2 -18  -2   94.11    9.76
  -2  18  -2   91.71    8.94
  -2 -18  -2   98.52    9.83
  -2  18  -3   27.84    5.38
   2  18   3   23.44    4.66
  -2 -18  -3   26.73    6.77
  -2 -18  -3   26.35    5.88
  -2  18  -3   22.73    5.77
  -2  18  -4    4.74    3.69
   2 -18   4   11.64    6.48
   2  18   4   -4.45    3.97
  -2 -18  -4    0.70    5.66
  -2  18  -4   -8.49    5.50
   2  18   5   18.48    4.27
  -2  18  -5   20.30    4.30
   2 -18   5   28.38    6.43
  -2 -18  -5   22.01    5.70
  -2 -18  -5   16.40    6.58
  -2  18  -5   19.70    5.52
  -2  18  -6   32.85    4.58
   2 -18   6   36.28    5.99
   2  18   6   24.32    4.28
  -2  18  -6   25.22    5.11
  -2 -18  -6   29.61    6.08
   2 -18   7    7.74    4.15
  -2 -18  -7   -0.24    3.86
   2  18   7    5.56    3.10
  -2  18  -7    0.06    3.39
   2  18   8    2.12    2.41
   2 -18   8    3.91    3.46
  -2 -18  -8    7.05    3.90
  -2  18  -8    7.15    3.05
  -2 -18  -8    6.44    4.32
  -2 -18  -9    6.80    3.74
   2  18   9    2.13    1.95
   2 -18   9    3.33    2.50
  -2 -18  -9    2.77    2.81
  -2  18  -9    4.07    2.47
  -2  18  -9    0.08    2.05
  -2 -18 -10    3.42    2.33
  -2  18 -10   -5.28    2.57
   2  19 -11    5.98    2.14
   2 -19 -11    0.94    2.08
  -2  19  11    2.81    1.91
   2 -19 -10    4.80    3.09
  -2  19  10    0.58    2.36
   2  19 -10    0.81    2.00
   2  19 -10    4.89    2.78
  -2 -19   9    9.92    2.76
   2 -19  -9    6.60    3.91
  -2  19   9   11.15    3.43
   2  19  -9    5.77    2.89
   2  19  -9    5.95    3.46
  -2 -19   8    0.13    2.52
   2 -19  -8    3.87    4.80
  -2  19   8    1.76    3.55
   2  19  -8   -7.42    4.36
   2  19  -8    0.40    2.95
  -2  19   7   15.42    4.88
   2  19  -7    5.01    3.10
  -2 -19   7    8.68    3.23
   2  19  -7    6.01    4.31
  -2  19   6    6.31    4.71
   2  19  -6    5.12    3.30
  -2 -19   6    6.59    3.63
   2  19  -6    2.70    4.89
  -2 -19   5   -2.42    3.36
  -2  19   5   -0.43    5.06
   2  19  -5   -5.64    5.24
  -2 -19   4   27.91    4.79
  -2  19   4   30.46    6.98
   2  19  -4   34.52    7.04
  -2  19   3   17.45    6.69
  -2 -19   3    4.70    3.76
  -2 -19   3   15.10    4.23
   2  19  -3   15.06    6.40
   2  19  -2   26.72    4.69
  -2  19   2   36.96    7.86
  -2 -19   2   28.23    5.76
   2  19  -2   42.03    7.58
  -2 -19   2   43.24    5.45
  -2  19   1   65.51    8.38
   2  19  -1   54.24    6.04
  -2  19   1   66.56    7.39
   2  19  -1   68.01    8.35
   2  19   0   -0.32    2.99
  -2  19   0    2.49    5.17
  -2  19   0    2.42    4.57
  -2  19  -1    2.83    4.53
  -2 -19  -1    6.78    4.27
  -2  19  -1    1.21    5.62
   2  19   1    9.86    4.00
  -2  19  -1    5.41    3.48
  -2  19  -2    1.07    4.09
   2  19   2    6.23    3.91
  -2 -19  -2    6.19    3.92
  -2  19  -2    0.41    3.05
  -2  19  -3   -2.88    4.57
   2 -19   3   14.03    5.71
   2  19   3    1.36    2.96
  -2 -19  -3    8.40    4.02
  -2  19  -3    5.18    2.93
  -2 -19  -4   20.21    5.07
  -2  19  -4   15.50    4.51
   2  19   4   13.66    3.61
  -2  19  -4   15.12    3.65
   2 -19   4   24.53    5.65
  -2 -19  -5    2.17    3.26
   2  19   5   12.90    3.53
  -2  19  -5    5.13    3.42
  -2  19  -5    6.12    2.68
   2 -19   5    6.34    4.44
   2  19   6    3.24    2.53
  -2 -19  -6   -1.59    3.00
  -2 -19  -6    5.08    4.49
   2 -19   6    1.21    3.52
  -2  19  -6    3.02    3.00
  -2  19  -7    0.29    2.33
   2  19   7    1.01    1.90
  -2 -19  -7    0.37    2.74
  -2  19  -7   -5.66    3.23
   2 -19   7   -0.93    3.20
  -2  19  -8    4.01    2.05
  -2 -19  -8    4.27    3.16
  -2  19  -8   -3.82    2.49
   2  19   8    0.19    1.49
  -2  19  -8    0.91    1.91
   2 -19   8    2.35    2.24
  -2 -19  -8    3.48    2.16
  -2 -19  -9    1.67    2.02
   2  20  -9    4.07    2.30
   2 -20  -9    8.23    2.90
  -2  20   9   -1.28    2.39
   2 -20  -8   22.44    4.28
   2  20  -8   13.44    3.22
  -2 -20   8   15.18    2.47
  -2  20   8   12.22    2.95
   2 -20  -7   32.87    5.16
   2  20  -7   29.98    4.53
  -2 -20   7   40.77    3.97
  -2  20   7   32.87    4.84
   2 -20  -6   -1.00    3.79
   2  20  -6    0.17    3.63
  -2 -20   6    3.13    2.37
  -2  20   6    4.04    3.92
   2 -20  -5    3.43    3.61
   2  20  -5    2.36    3.91
  -2 -20   5    5.36    2.79
  -2  20   5    5.00    4.13
   2 -20  -4   -0.07    3.51
   2  20  -4   -1.08    4.41
  -2 -20   4    3.99    2.62
  -2  20   4    2.50    4.36
   2 -20  -3   33.95    5.13
   2  20  -3   42.96    6.67
  -2  20   3   56.63    6.22
  -2 -20   3   51.71    5.02
  -2  20   3   53.95    6.99
   2  20  -2   32.69    6.07
  -2  20   2   30.91    5.21
  -2 -20   2   26.99    4.11
  -2  20   2   28.59    5.86
  -2 -20   1   10.53    2.98
  -2  20   1    7.29    4.13
   2  20  -1   10.25    5.15
  -2 -20   1    6.52    3.35
  -2  20   1    4.71    4.59
  -2 -20   0    7.20    3.59
   2  20   0    2.11    2.33
  -2  20   0    7.61    4.59
  -2  20   0    8.88    3.09
   2  20   0   18.98    5.56
  -2  20   0    7.46    3.84
  -2 -20   0    7.48    2.77
  -2 -20  -1    2.31    2.97
  -2  20  -1   -0.70    2.60
  -2  20  -1    2.31    3.57
   2  20   1   -3.33    2.79
   2  20   2   16.51    3.43
  -2  20  -2    5.70    3.36
  -2  20  -2   15.45    3.21
   2 -20   2   22.98    5.58
  -2 -20  -2   12.84    4.27
   2  20   3   10.58    2.87
  -2  20  -3   17.09    4.00
  -2  20  -3   12.51    2.87
   2 -20   3   21.10    5.00
  -2 -20  -3   17.45    4.35
   2  20   4    1.79    2.14
  -2  20  -4   -3.19    2.87
  -2  20  -4   -0.90    1.72
   2 -20   4    0.25    3.35
  -2 -20  -4   -3.54    3.84
   2  20   5   11.15    2.58
  -2  20  -5   15.28    3.26
   2 -20   5   12.67    3.37
  -2 -20  -5   19.51    4.39
  -2  20  -6    2.07    1.95
   2 -20   6    2.92    2.59
  -2 -20  -6    8.15    3.52
   2 -20   7    5.16    2.24
  -2 -20  -7   -2.73    2.69
   2  21  -7    1.45    2.13
  -2  21   7    1.05    1.88
   2 -21  -7    0.12    1.99
  -2  21   6   34.23    3.34
   2  21  -6   38.97    4.21
  -2  21   6   32.28    3.91
  -2  21   5   -2.88    2.99
  -2  21   5   -0.31    2.02
   2  21  -5   -2.74    2.90
  -2 -21   5   -0.10    1.36
   2 -21  -5   -2.52    2.44
  -2  21   4   52.53    5.45
  -2  21   4   59.80    4.95
   2  21  -4   51.40    5.22
  -2 -21   4   50.73    3.93
   2  21  -3    3.88    3.25
  -2  21   3    7.26    3.05
  -2 -21   3    3.42    1.82
  -2  21   3    4.28    3.43
  -2  21   2   -3.46    1.93
  -2  21   2    7.65    3.15
   2  21  -2   -0.81    3.29
  -2 -21   2    0.66    0.93
  -2  21   2    5.13    3.60
   2  21  -1    4.67    3.60
  -2  21   1    2.40    2.69
  -2  21   1    4.48    2.16
  -2 -21   0    0.05    2.15
   2 -21   0    7.89    3.48
  -2  21   0    2.89    2.56
  -2 -21  -1   -5.89    2.73
   2 -21   1   -3.32    3.23
  -2  21  -1   -1.29    2.61
   2  21   1    4.42    3.66
   2 -21   2   15.77    3.82
   2  21   2   10.57    3.46
  -2  21  -2    7.41    2.65
   2 -21   3   -6.20    3.16
  -2 -21  -3  -10.47    2.91
  -2 -21  -3   -9.94    3.01
   2  21   3   -0.09    2.63
  -2  21  -3   -2.85    2.20
   2 -21   4    5.52    2.64
   2  21   4    4.94    2.58
  -2  21  -4    3.41    1.82
   2 -21   5    6.56    2.23
   2  21   5    4.11    1.97
   2  22  -4    8.03    2.19
   2  22  -3   -2.02    2.11
   2 -22  -3    2.45    2.12
   2  22  -2    4.65    2.53
   2 -22  -2    2.78    2.21
   2  22  -1   -0.67    2.13
   2 -22  -1   -0.50    2.00
   2  22   0   10.47    2.73
   2 -22   0   15.48    2.96
   2  22   1   -0.38    2.15
   2 -22   1   -0.28    1.88
   2  22   2    5.31    2.07
   2 -22   2    2.17    1.90
   3   0 -20  110.32    6.65
  -3   0  20  122.93    6.07
  -3   0  20  127.62    5.94
  -3   0  19    1.99    3.72
   3   0 -19    0.99    4.41
  -3   0  18  141.71   10.01
   3   0 -18  123.12   10.63
  -3   0  17   -1.82    6.55
   3   0 -17    3.94    7.33
  -3   0  16  112.92   10.34
   3   0 -16  120.55   12.10
  -3   0  15   -5.19    5.75
   3   0 -15   -0.70    6.13
   3   0 -14   79.65   27.25
  -3   0  14   50.39    7.91
   3   0 -14   47.25    8.71
   3   0 -13    9.32   11.90
  -3   0  13    5.28    5.39
   3   0 -13    2.73    5.10
  -3   0  12   53.94   15.95
   3   0 -12   20.91   11.42
  -3   0  11   14.92   12.93
   3   0 -11    7.01   12.35
  -3   0  10  980.91   57.86
  -3   0   9   -8.62   11.41
  -3   0   9   -4.68    4.38
  -3   0   8   26.84   12.05
  -3   0   8   52.39    9.63
  -3   0   7    2.04    8.45
  -3   0   7   -2.31    5.19
  -3   0   6   -2.82   10.52
  -3   0   6    5.39    4.94
  -3   0   5    2.36    3.12
  -3   0   5    0.98    7.97
  -3   0   5    2.45    4.35
  -3   0   4  444.71   29.38
  -3   0   4  484.91   24.76
  -3   0   4  498.18   24.98
  -3   0   3   -1.62    6.27
  -3   0   3    0.22    5.53
  -3   0   3  -10.21    9.26
  -3   0   2   39.76    3.96
  -3   0   2   35.36    9.35
  -3   0   2   36.97    8.83
  -3   0   2   38.29    8.36
   3   0  -1    1.77    1.08
  -3   0   1    1.55    6.31
  -3   0   1   -2.35    4.25
   3   0  -1    0.07    1.38
   3   0   0 2343.10   27.96
  -3   0   0 2585.65   62.31
  -3   0  -1   -6.36    7.85
  -3   0  -1   -2.89    6.18
   3   0   1   -1.28    2.72
  -3   0  -1    4.42    6.55
  -3   0  -1    3.38    2.36
  -3   0  -2  865.47   39.68
  -3   0  -2  916.31   32.87
  -3   0  -2  878.75   43.58
  -3   0  -2  798.70   37.91
   3   0   2  806.14   29.14
  -3   0  -3   -4.13    4.83
  -3   0  -3   -6.22    9.74
   3   0   3   -3.31    5.27
  -3   0  -4   34.81    8.26
  -3   0  -4   41.49   12.92
   3   0   4   45.33   10.07
  -3   0  -5   -4.83    6.79
  -3   0  -5    0.07    6.70
   3   0   5    1.49    7.56
  -3   0  -6   30.60   11.96
  -3   0  -6   26.35    9.54
   3   0   6   26.89   11.31
  -3   0  -7   -4.15   10.07
  -3   0  -8 1925.89   84.78
  -3   0  -9   13.36   13.55
  -3   0 -10  332.92   40.03
  -3   0 -10  317.16   15.26
  -3   0 -10  325.51   16.33
  -3   0 -10  325.01   15.77
  -3   0 -11   -2.41    4.17
  -3   0 -11   -0.93    5.16
  -3   0 -11    0.11    4.45
  -3   0 -11   -1.38    5.00
  -3   0 -12    9.26    5.40
  -3   0 -12    9.90    4.64
  -3   0 -12   11.75    6.21
  -3   0 -13    1.89    5.24
  -3   0 -13   -2.64    3.88
  -3   0 -13   -6.67    5.85
  -3   0 -14   41.73    7.29
  -3   0 -14   56.70    8.05
  -3   0 -15   -0.64    6.33
  -3   0 -16   28.10    5.75
  -3   0 -16   31.38    5.83
  -3   0 -17    0.46    2.88
  -3   0 -17    2.93    3.09
  -3   0 -17    0.85    2.53
   3   1 -20   30.04    4.07
   3  -1 -20   25.10    3.90
  -3  -1  20   33.90    3.77
  -3   1  20   27.41    3.45
  -3  -1  20   33.33    3.46
  -3   1  20   29.57    3.41
  -3   1  19    6.83    3.51
  -3  -1  19    7.02    4.04
   3  -1 -19    2.33    4.51
   3   1 -19    5.87    4.40
  -3   1  18    4.40    5.16
  -3  -1  18    2.42    5.23
   3   1 -18    4.59    6.29
   3  -1 -18   -1.07    6.41
  -3  -1  17  112.00   10.50
  -3   1  17  112.99   10.23
   3  -1 -17  104.60   11.36
   3   1 -17  106.85   10.85
  -3   1  16   19.06    7.13
  -3  -1  16   11.23    6.18
   3   1 -16   24.54    8.42
   3  -1 -16   21.20    8.54
  -3   1  15    1.18    5.73
  -3  -1  15   16.18    6.29
   3  -1 -15   24.56    8.91
   3   1 -15    9.19    6.74
   3   1 -14   22.84    7.22
   3  -1 -14   30.21    7.52
  -3   1  14   29.25    6.54
   3  -1 -14   28.16   14.84
   3   1 -14   53.30   20.39
   3  -1 -13   39.99    6.87
   3   1 -13   45.24    7.39
  -3   1  13   49.25    7.41
   3  -1 -13   36.34   16.20
   3   1 -13   73.77   22.87
  -3   1  12  120.06    9.57
  -3   1  12  109.13   20.79
  -3  -1  12  120.16   21.93
   3   1 -12   99.30   22.98
   3   1 -12  126.04   10.65
   3  -1 -12  116.43   10.00
  -3   1  11  216.78   28.67
  -3  -1  11  246.41   29.05
   3   1 -11  234.97   34.04
  -3   1  10  102.93   21.09
  -3  -1  10  100.15   19.41
   3   1 -10   95.29   21.13
  -3  -1  10  104.25   14.41
  -3   1   9  286.67   31.65
  -3  -1   9  256.96   29.40
  -3  -1   9  287.26   23.81
  -3  -1   8  858.04   50.59
  -3   1   8  929.66   52.64
  -3   1   8  933.28   35.05
  -3  -1   8  898.65   40.04
  -3   1   7    1.40   10.27
  -3   1   7    6.41    8.84
  -3  -1   7    9.60   10.18
  -3   1   7    8.64    4.50
  -3  -1   7    1.04    4.82
  -3   1   6   58.98    9.02
  -3  -1   6   58.22   10.00
  -3   1   6   64.08   11.83
  -3   1   6   59.19    6.94
  -3   1   6   56.65   14.20
  -3  -1   6   56.90   12.71
  -3   1   5  242.34   18.44
  -3   1   5  234.51   17.07
  -3  -1   5  241.25   18.74
  -3   1   5  235.89   17.48
  -3  -1   5  226.37   23.11
  -3   1   5  253.71   23.97
  -3  -1   4  672.47   29.78
  -3   1   4  660.34   28.03
  -3  -1   4  621.86   34.23
  -3  -1   4  681.30   28.28
  -3   1   4  653.26   35.57
  -3   1   4  712.97   31.41
  -3   1   3  109.61   12.17
  -3  -1   3  114.96   13.02
  -3   1   3  105.54   13.60
  -3   1   3  113.23   14.55
  -3  -1   3  120.90   13.89
  -3  -1   3  101.80   13.06
  -3  -1   3  106.79    9.33
  -3   1   2 1576.32   45.81
  -3  -1   2 1581.63   45.99
  -3  -1   2 1469.41   48.22
  -3   1   2 1465.31   51.22
  -3  -1   2 1630.12   46.06
  -3   1   2 1583.89   46.86
   3  -1  -2 1586.30   25.27
  -3  -1   2 1678.86   30.81
  -3   1   1  947.32   37.01
  -3  -1   1  904.78   35.81
  -3   1   1  922.82   31.64
   3  -1  -1  985.56   23.02
  -3   1   0   37.63    5.67
   3  -1   0   37.86    5.65
  -3   1   0   36.68    9.80
   3   1   0   35.07    4.69
  -3  -1   0   30.79    7.84
  -3   1   0   32.44    8.17
   3   1   1   23.82    5.18
  -3  -1  -1   18.59    9.26
  -3   1  -1   27.63    9.43
  -3   1  -1   27.75   10.26
  -3  -1  -1   35.25    9.97
  -3  -1  -1   38.77    5.79
  -3   1  -1   33.52   10.31
  -3  -1  -2 2261.61   62.51
   3   1   2 2125.55   49.82
  -3   1  -2 2196.12   70.47
  -3  -1  -2 2193.67   67.75
  -3  -1  -2 2406.14   51.61
  -3   1  -2 2214.76   53.46
  -3   1  -2 2204.15   61.45
   3   1   3 1480.52   48.18
  -3   1  -3 1564.64   60.72
  -3  -1  -3 1440.32   55.96
  -3  -1  -3 1520.88   48.18
  -3   1  -3 1486.55   49.76
  -3   1  -3 1570.79   55.26
  -3  -1  -4  231.45   23.13
  -3   1  -4  246.15   24.51
  -3  -1  -4  228.71   21.39
  -3   1  -4  232.98   22.84
   3   1   4  234.37   21.79
   3   1   5   -3.36    9.10
  -3  -1  -5   13.18    7.90
  -3   1  -5   12.86    7.76
  -3  -1  -5    2.20    7.45
  -3   1  -5   15.23    9.63
   3   1   6   20.11   10.18
  -3   1  -6    9.22    9.36
  -3  -1  -6   26.11   10.66
  -3   1  -6   13.57    8.43
  -3   1  -7  200.51   21.98
  -3  -1  -7  196.45   26.05
  -3   1  -7  203.85   27.42
   3   1   7  228.38   27.86
  -3  -1  -8   23.21   13.11
  -3   1  -8    6.06    9.81
   3   1   8    8.05   11.62
  -3  -1  -9   -0.83    9.73
  -3   1  -9    7.95   10.23
  -3   1 -10  241.45   14.36
  -3  -1 -10  230.04   13.92
  -3   1 -10  222.85   12.97
  -3  -1 -10  249.46   13.66
  -3  -1 -10  284.26   37.38
  -3   1 -10  219.55   32.70
  -3  -1 -10  248.79   13.35
  -3  -1 -10  238.83   14.08
  -3   1 -10  234.77   13.63
  -3   1 -11   70.26    9.33
  -3  -1 -11   71.71    8.98
  -3  -1 -11   85.77    9.31
  -3   1 -11   85.99    9.01
  -3  -1 -11  105.82   27.71
  -3   1 -11   82.18   23.18
  -3  -1 -11   84.93    9.28
  -3   1 -11   84.08    9.45
  -3  -1 -11   72.91    8.12
  -3  -1 -12  184.06   12.15
  -3  -1 -12  154.31   12.23
  -3   1 -12  161.22   13.48
  -3   1 -12  175.22   12.05
  -3  -1 -12  174.96   12.86
  -3   1 -12  179.05   13.50
  -3  -1 -13    0.98    4.70
  -3   1 -13   -3.03    5.94
  -3  -1 -13    0.80    4.56
  -3  -1 -13   -3.69    5.96
  -3   1 -13   -3.66    5.78
  -3   1 -14    6.64    5.48
  -3  -1 -14    8.57    5.08
  -3   1 -14    4.95    5.37
  -3  -1 -14    9.75    6.41
  -3   1 -15   12.40    5.04
  -3   1 -15   18.94    5.52
  -3  -1 -15   21.27    6.81
  -3   1 -15   15.12    6.38
  -3  -1 -16   21.95    5.41
  -3   1 -16   21.59    5.74
  -3  -1 -16   13.39    5.28
  -3   1 -16   18.72    5.36
  -3  -1 -17   16.76    3.67
  -3   1 -17   13.32    3.37
  -3  -1 -17   17.84    3.84
  -3   1 -17   18.63    3.44
  -3   1 -17   19.62    3.37
   3   1  17   11.40    2.22
  -3  -2  20   44.43    3.62
  -3   2  20   36.84    3.48
  -3   2  20   37.93    3.62
  -3  -2  20   42.60    3.86
   3  -2 -20   33.22    4.33
   3   2 -20   37.40    4.06
  -3   2  19   39.90    5.33
   3   2 -19   33.12    5.57
   3  -2 -19   35.73    6.18
  -3   2  19   31.77    4.87
  -3  -2  19   31.11    5.00
   3   2 -18   51.07    5.74
   3   2 -18   62.79    8.62
   3  -2 -18   59.89    8.25
  -3   2  18   64.44    7.41
  -3  -2  18   53.52    6.93
  -3   2  17   29.59    7.04
  -3  -2  17   31.23    6.87
   3  -2 -17   20.91    8.14
   3   2 -17   21.84    7.52
   3   2 -17   24.22    5.53
  -3  -2  16  298.03   14.94
  -3   2  16  317.76   15.80
   3   2 -16  301.24   17.15
   3  -2 -16  286.09   16.84
  -3  -2  15  531.50   20.17
  -3   2  15  510.24   19.86
   3   2 -15  503.60   21.71
   3  -2 -15  500.52   21.81
  -3   2  14   15.92    5.58
   3  -2 -14   15.64    6.84
   3   2 -14   14.92    7.59
   3  -2 -14   10.24   13.07
   3   2 -14   -4.21   15.78
  -3   2  13    7.11    5.18
   3  -2 -13   14.91    6.20
   3   2 -13    9.62    4.60
   3  -2 -13    7.91   10.28
  -3   2  12    8.32    4.36
   3  -2 -12    7.34    3.67
   3   2 -12   10.16    5.15
  -3   2  12    5.27    8.66
   3   2 -12    2.26    9.88
  -3   2  11   46.37   15.27
   3   2 -11   48.05   16.86
  -3  -2  10 1063.80   59.42
  -3   2  10 1063.81   62.20
   3   2 -10 1007.51   62.38
  -3  -2  10 1108.31   52.13
  -3  -2   9  260.20   29.26
  -3   2   9  272.89   30.74
   3   2  -9  208.90   27.17
  -3  -2   9  262.96   24.80
  -3   2   9  290.91   31.01
  -3   2   8   15.43    9.57
  -3   2   8   36.72   16.51
  -3  -2   8   13.74    9.25
   3   2  -8    6.18    8.50
  -3  -2   8   16.79    8.56
  -3   2   7  651.93   43.04
  -3  -2   7  603.59   39.76
   3   2  -7  539.06   35.68
  -3   2   7  646.94   27.08
  -3   2   7  736.55   40.31
  -3  -2   7  659.42   34.46
  -3   2   6  228.93   24.97
  -3  -2   6  218.06   23.51
  -3   2   6  272.11   17.17
   3   2  -6  207.83   20.17
  -3   2   6  218.32   16.06
  -3   2   6  218.04   21.28
  -3  -2   6  214.94   20.33
  -3  -2   5   69.96   12.43
  -3   2   5   58.11    8.75
  -3  -2   5   59.96   14.57
   3   2  -5   52.67    9.05
  -3   2   5   63.06   13.25
  -3  -2   5   63.50    6.60
  -3   2   5   75.12   12.01
  -3   2   5   72.87   10.53
  -3  -2   4  572.45   29.86
  -3   2   4  567.19   25.94
  -3   2   4  536.99   24.75
  -3   2   4  557.03   32.91
  -3  -2   4  536.61   31.95
  -3   2   4  587.70   29.71
   3   2  -4  557.55   21.46
  -3  -2   4  556.07   14.21
  -3  -2   4  557.14   25.54
  -3   2   3   62.63    9.39
  -3   2   3   71.97    7.94
  -3  -2   3   66.22   10.49
  -3  -2   3   59.92    8.35
  -3   2   3   63.19   11.73
  -3  -2   3   79.00   12.92
   3   2  -3   73.95    4.72
  -3   2   2  407.33   23.85
  -3  -2   2  367.06   23.31
  -3   2   2  398.88   11.38
  -3  -2   2  357.74   23.77
  -3   2   2  350.61   22.80
   3  -2  -2  348.59   15.86
   3  -2  -1   11.91    3.91
  -3   2   1   15.63    3.80
  -3   2   1   18.15    8.25
  -3  -2   1   18.65    8.03
  -3  -2   1   15.36    6.31
  -3   2   0   27.20    5.63
  -3  -2   0   29.86    3.05
   3  -2   0   17.85    5.03
   3   2   0   20.52    4.90
  -3  -2   0   22.98    8.33
  -3  -2   0   30.23    8.15
  -3  -2  -1 1666.24   51.92
   3   2   1 1598.61   38.49
  -3  -2  -1 1479.25   54.07
  -3   2  -1 1536.23   56.83
  -3   2  -1 1598.01   30.31
  -3  -2  -1 1644.11   34.78
   3  -2   1 1527.79   43.76
  -3   2  -1 1585.86   48.91
  -3  -2  -2  608.07   32.93
   3   2   2  604.60   27.34
  -3   2  -2  588.05   37.39
  -3  -2  -2  594.76   35.34
  -3  -2  -2  644.15   26.87
  -3   2  -2  634.14   32.51
   3   2   3  119.91   14.13
  -3  -2  -3  125.23   16.33
  -3  -2  -3  132.33   18.26
  -3   2  -3  135.21   19.18
  -3   2  -3  123.66   15.70
  -3  -2  -3  139.15   14.46
  -3   2  -3  128.62   16.19
   3   2   4  457.85   31.27
  -3   2  -4  495.75   36.06
  -3  -2  -4  492.72   31.09
  -3   2  -4  509.28   32.74
  -3   2  -4  478.55   32.26
   3   2   5   30.59   11.41
  -3   2  -5   20.82    9.15
  -3  -2  -5   21.53    6.29
  -3   2  -5   19.87   10.73
  -3   2  -6  587.37   38.27
  -3   2  -6  585.46   42.25
  -3  -2  -6  572.26   41.44
   3   2   6  572.65   41.24
   3   2   7  199.51   25.64
  -3   2  -7  201.41   22.21
  -3  -2  -7  210.19   27.75
  -3   2  -7  195.88   27.21
  -3  -2  -8 1043.96   63.44
  -3   2  -8 1049.09   63.63
   3   2   8 1074.42   63.15
   3   2   9  114.83   23.36
  -3  -2  -9  115.16   25.48
  -3   2  -9   55.42   15.62
  -3  -2 -10  139.66   25.37
  -3   2 -10  148.81   28.17
  -3  -2 -10  146.34   10.70
  -3   2 -10  140.11   10.39
  -3  -2 -10  149.38   11.06
  -3   2 -10  160.10   11.82
  -3   2 -10  147.41   10.33
  -3   2 -10  145.82   11.24
  -3  -2 -10  148.92   11.76
  -3  -2 -10  153.02   11.57
  -3   2 -10  159.50   12.09
  -3   2 -11    1.04    4.09
  -3  -2 -11   -1.18    5.44
  -3   2 -11    3.24    5.00
  -3  -2 -11   -0.85    4.30
  -3   2 -11   17.42   15.23
  -3   2 -11   -0.81    5.46
  -3  -2 -11    3.33    4.69
  -3  -2 -12   18.99    5.60
  -3  -2 -12    7.75    4.31
  -3   2 -12   13.61    7.14
  -3   2 -12    9.51    5.82
  -3   2 -12    9.61    6.29
  -3  -2 -12    1.41    4.98
  -3   2 -13    7.48    6.28
  -3  -2 -13    5.23    6.56
  -3   2 -13   14.23    6.73
  -3  -2 -13   23.08    5.57
  -3  -2 -14  104.74   10.51
  -3   2 -14  112.92   10.47
  -3   2 -14  107.90   10.68
  -3   2 -15    3.64    4.76
  -3  -2 -15    7.07    5.29
  -3   2 -15    3.15    6.07
  -3   2 -15   -0.46    4.82
  -3   2 -16   33.21    5.83
  -3  -2 -16   20.08    4.86
  -3   2 -16   22.26    4.73
  -3  -2 -16   22.77    6.33
  -3  -2 -17   17.50    3.41
  -3   2 -17   16.96    3.63
  -3   2 -17    8.27    2.37
  -3  -2 -17   19.81    4.18
  -3   3  20   32.28    3.28
   3   3 -20   38.43    3.87
  -3  -3  20   41.68    3.59
  -3   3  20   47.39    3.82
  -3   3  19    6.06    3.69
  -3   3  19    3.61    3.55
  -3  -3  19    0.21    3.37
   3   3 -19    8.79    4.44
   3  -3 -19    1.46    3.93
   3   3 -18   -2.23    3.75
  -3   3  18    4.20    4.65
  -3  -3  18   -1.15    4.73
   3  -3 -18    3.48    5.60
   3   3 -18    2.53    5.82
  -3   3  18    5.59    5.60
   3   3 -17  115.31   11.12
   3  -3 -17  104.25   10.92
  -3   3  17  114.10   10.16
  -3  -3  17  101.49    9.65
  -3   3  17  107.68    8.19
   3  -3 -16  178.09   13.73
   3   3 -16  191.19   13.91
  -3   3  16  178.83   12.39
  -3  -3  16  194.76   12.63
   3   3 -15  410.49   19.65
   3  -3 -15  402.77   19.74
  -3   3  15  378.90   17.37
   3   3 -14   15.59    6.49
   3  -3 -14   14.73    6.68
  -3   3  14   27.52    6.60
   3   3 -13   19.89    6.50
  -3   3  13   17.06   10.00
   3  -3 -13   16.63    6.80
  -3   3  13   14.51    5.55
  -3   3  12  140.01   23.46
   3   3 -12  151.85   26.40
  -3   3  12  161.42   10.74
   3  -3 -12  176.06   12.73
   3   3 -12  175.81   12.09
  -3  -3  11  198.18   24.76
  -3   3  11  151.58   26.32
   3   3 -11  157.80   27.69
  -3  -3  10  130.19   18.41
  -3   3  10  145.25   25.06
   3   3 -10  117.78   22.21
  -3   3  10  155.16   25.04
  -3  -3   9   56.14   13.97
  -3   3   9   45.64   14.99
   3   3  -9   55.50   14.32
  -3   3   9   60.08   16.11
   3   3  -8  292.88   28.17
  -3  -3   8  357.64   29.49
  -3   3   8  364.49   32.55
  -3   3   8  326.08   33.25
  -3  -3   7 1107.85   40.34
  -3   3   7 1070.50   50.19
  -3  -3   7 1078.10   47.72
  -3   3   7 1028.46   54.05
   3   3  -6 1154.64   43.86
  -3  -3   6 1307.51   38.26
  -3   3   6 1131.40   31.69
  -3   3   6 1280.12   49.69
  -3  -3   6 1373.12   51.07
  -3   3   6 1245.62   57.53
  -3   3   5    5.74    9.46
   3   3  -5    4.76    4.32
  -3  -3   5    6.27    2.40
  -3  -3   5    2.02    6.65
  -3   3   5    1.75    3.43
  -3  -3   5    0.11    7.43
  -3   3   5    4.47    6.30
   3   3  -4  881.22   24.38
  -3  -3   4  873.52   21.71
  -3  -3   4  864.42   33.67
  -3   3   4  731.90   29.71
  -3   3   4  834.49   31.89
  -3  -3   4  847.08   37.53
  -3   3   4  818.73   40.46
  -3  -3   3  433.93   12.88
   3  -3  -3  435.20   20.69
  -3  -3   3  437.13   22.40
  -3  -3   3  413.34   25.70
  -3   3   3  426.73   23.39
  -3   3   3  399.11   18.94
  -3   3   3  409.43   26.86
   3  -3  -2  563.61   23.55
  -3  -3   2  558.18   29.55
  -3   3   2  580.05   17.70
  -3   3   2  562.75   28.98
   3  -3  -1  117.34   11.24
  -3  -3   1   99.26   13.33
  -3   3   1  101.50    5.30
  -3  -3   1   96.98   13.69
  -3   3   1  112.96   12.42
  -3  -3   0  134.82    6.83
   3  -3   0  135.83   12.53
  -3  -3   0  144.39   16.72
  -3  -3   0  127.37   15.39
   3   3   0  130.65   11.76
  -3   3   0  114.83   11.14
   3  -3   1 1133.16   39.78
  -3  -3  -1 1155.22   44.27
   3   3   1 1120.30   35.94
  -3   3  -1 1143.30   29.27
   3  -3   2 1116.92   43.80
  -3   3  -2 1149.14   42.84
   3  -3   2 1127.18   26.45
  -3  -3  -2 1158.13   45.11
   3   3   2 1105.14   38.86
  -3   3  -2 1116.97   51.10
  -3   3  -2 1113.88   14.27
   3  -3   3 2221.38   45.77
  -3   3  -3 2354.00   64.60
  -3  -3  -3 2412.87   66.61
   3   3   3 2393.52   63.65
  -3   3  -3 2278.17   75.33
  -3   3  -4 1369.98   52.56
   3   3   4 1261.03   52.17
  -3   3  -4 1263.37   58.34
  -3   3  -5  224.75   25.49
  -3   3  -5  207.21   22.35
   3   3   5  199.75   23.10
  -3   3  -5  190.23   24.09
  -3  -3  -6 1098.43   56.90
  -3   3  -6 1085.46   58.17
  -3   3  -6 1065.44   52.05
   3   3   6 1023.47   56.17
  -3   3  -6 1156.04   55.91
  -3  -3  -7  163.15   23.81
  -3   3  -7  132.67   22.48
  -3   3  -7  142.73   20.08
   3   3   7  146.94   23.47
  -3   3  -7  152.93   21.49
  -3  -3  -8    0.13    9.28
  -3   3  -8    8.28   14.70
  -3   3  -8   -4.34    9.43
   3   3   8    8.66   11.56
  -3   3  -9  236.85   13.14
  -3  -3  -9  262.21   34.67
  -3   3  -9  240.40   34.90
  -3   3  -9  240.43   12.70
   3   3   9  237.78   32.37
  -3   3  -9  234.78   13.88
  -3   3  -9  224.19   12.92
  -3   3 -10  120.65   10.41
  -3  -3 -10  115.84   27.16
  -3   3 -10  130.19   25.47
  -3  -3 -10  103.72    9.37
  -3   3 -10  118.45    9.46
  -3   3 -10  117.74    9.53
   3   3  10  132.14   25.00
  -3  -3 -10  111.74    9.87
  -3   3 -10  106.38   10.09
  -3   3 -10  116.70   10.69
  -3  -3 -10  105.44    9.40
  -3  -3 -11  265.94   37.88
   3  -3  11  328.15   44.55
  -3   3 -11  291.61   17.19
  -3  -3 -11  284.97   15.32
  -3   3 -11  302.59   14.82
  -3  -3 -11  272.30   15.39
  -3  -3 -11  293.42   16.33
  -3   3 -11  303.74   16.53
  -3   3 -11  287.13   15.00
  -3  -3 -12  259.20   15.11
  -3   3 -12  249.51   14.19
  -3   3 -12  245.57   15.54
  -3   3 -12  236.22   15.85
  -3  -3 -12  239.37   14.07
  -3   3 -13   12.74    5.98
  -3  -3 -13   13.82    6.82
  -3   3 -13   17.03    7.64
  -3   3 -13   15.06    7.50
  -3   3 -14   73.45    9.19
  -3  -3 -14   66.11    8.87
  -3   3 -14   67.01    9.75
  -3  -3 -15   25.57    5.89
  -3   3 -15   39.90    7.51
  -3   3 -15   24.78    6.00
  -3   3 -15   27.29    5.60
  -3   3 -15   25.83    6.54
  -3   3 -16    4.59    3.22
  -3  -3 -16    0.48    5.05
   3   3  16    3.55    2.75
  -3  -3 -16   -6.70    3.97
  -3   3 -16    3.24    4.31
  -3   3 -17   -1.74    2.23
  -3  -3 -17   -2.86    3.21
  -3   3 -17    1.68    2.62
  -3  -3 -17   -0.11    2.09
  -3  -3 -17    0.91    2.61
  -3   4  20   65.47    4.05
  -3  -4  20   64.20    4.01
  -3   4  19   32.37    4.57
  -3  -4  19   41.66    5.16
   3   4 -19   35.56    5.24
   3  -4 -19   34.02    5.26
  -3   4  19   40.84    5.03
   3   4 -19   38.42    4.23
  -3  -4  18  141.63    9.44
  -3   4  18  126.70    8.89
  -3   4  18  130.36    7.85
   3  -4 -18  128.61   10.01
   3   4 -18  135.52    9.92
  -3   4  18  139.12    9.69
   3   4 -18  122.64    8.73
  -3   4  17   80.36    9.03
  -3  -4  17   75.95    8.75
   3   4 -17   74.32    9.57
   3  -4 -17   56.72    8.77
  -3   4  16   62.33    9.18
   3   4 -16   52.65    8.94
   3  -4 -16   48.42    8.66
  -3   4  15  265.30   14.94
   3   4 -15  274.61   16.72
   3  -4 -15  274.89   16.65
   3  -4 -14   20.30    6.84
   3   4 -14   15.10    4.61
  -3   4  14   22.20    7.01
  -3   4  14    9.48    3.92
   3   4 -14   26.89    7.74
   3   4 -13   33.62    7.35
  -3   4  13   46.48    7.38
   3  -4 -13   47.89    7.76
   3   4 -13   42.26    6.09
   3   4 -13   17.16   11.93
  -3   4  13   47.20   15.50
  -3  -4  13   40.67   17.14
   3   4 -12   36.12    7.06
  -3  -4  12   36.09    5.28
  -3  -4  12    9.18   15.37
  -3   4  12   51.67   16.48
   3   4 -12   29.70   11.78
   3  -4 -12   33.87    6.99
  -3   4  12   43.52    6.55
  -3   4  11    3.73   12.60
  -3  -4  11   -4.05   13.79
  -3  -4  11   -4.60    8.51
  -3   4  11   13.44   11.56
   3   4 -11    6.25    7.76
  -3   4  10  609.53   47.65
  -3  -4  10  615.23   44.35
  -3   4  10  584.94   48.97
   3   4 -10  490.62   42.73
  -3  -4  10  584.52   40.23
  -3   4   9  135.76   22.69
  -3   4   9  106.75   21.11
   3   4  -9  106.75   19.74
  -3  -4   9  147.80   19.69
  -3   4   8  546.75   43.06
  -3  -4   8  584.34   41.43
   3   4  -8  467.50   35.25
  -3  -4   8  595.77   34.11
  -3   4   8  538.54   39.99
  -3   4   7  387.07   34.35
  -3  -4   7  344.50   30.25
   3   4  -7  333.50   26.69
  -3  -4   7  376.82   24.12
  -3   4   7  339.89   28.96
  -3   4   6  297.59   29.82
  -3  -4   6  284.03   24.84
   3   4  -6  312.51   22.38
  -3  -4   6  298.36   19.19
  -3   4   6  248.09   23.31
  -3  -4   6  291.11   25.97
  -3   4   5 1830.56   66.14
  -3  -4   5 1878.22   57.66
   3   4  -5 1828.60   45.52
  -3  -4   5 1833.85   42.47
  -3   4   5 1770.28   54.40
  -3  -4   5 1928.98   61.37
  -3   4   4   13.53    8.28
  -3  -4   4   17.01    3.84
  -3  -4   4   11.81    5.69
  -3  -4   4   17.43    9.31
  -3   4   4   20.62    7.00
  -3   4   3  117.64   15.13
  -3  -4   3  127.53    9.40
   3  -4  -3  139.02   13.63
  -3  -4   3  124.76   16.69
  -3   4   3  126.19   10.54
  -3   4   2  797.70   36.43
  -3  -4   2  801.58   33.88
   3  -4  -2  852.11   32.43
  -3  -4   2  866.00   38.19
  -3   4   2  821.48   24.13
  -3   4   1 1149.14   39.89
  -3  -4   1 1172.69   42.86
   3  -4  -1 1182.75   39.29
  -3  -4   1 1192.78   44.02
  -3   4   1 1122.77   25.12
  -3   4   0  340.55   19.82
  -3  -4   0  347.13   25.36
   3  -4   0  333.07   22.14
  -3  -4   0  329.69   24.02
  -3   4  -1   78.86    8.49
   3  -4   1   81.29   12.43
   3   4   1   92.82   12.16
  -3  -4  -1   90.90   13.93
   3  -4   2    6.63    7.63
  -3  -4  -2    8.04    7.19
   3   4   2   15.43    6.45
   3  -4   3  453.53   21.68
  -3   4  -3  479.85   28.65
   3  -4   3  477.44   32.87
  -3  -4  -3  490.15   30.96
   3   4   3  467.00   30.09
  -3   4  -4    9.54    8.31
   3  -4   4   10.33    4.36
  -3   4  -4   25.41    8.88
   3  -4   4   13.33    9.21
  -3  -4  -4    9.88    6.59
   3   4   4   12.62    7.51
  -3   4  -5  106.73   18.17
  -3   4  -5  139.08   17.67
   3  -4   5  144.40   15.97
   3  -4   5   98.82   19.54
   3   4   5  123.73   18.44
   3   4   6   -6.16   11.94
   3  -4   6   23.23    8.94
  -3   4  -6   15.34    7.26
   3  -4   6   18.68   12.90
  -3   4  -6   20.49   12.51
  -3  -4  -7  557.18   44.17
   3  -4   7  423.90   43.69
   3  -4   7  470.62   34.47
   3   4   7  481.33   42.17
  -3  -4  -8  582.09   48.23
   3  -4   8  567.71   52.67
   3   4   8  538.08   47.71
   3   4   9  869.75   62.58
  -3   4  -9  814.97   24.26
  -3   4  -9  827.87   23.31
  -3   4  -9  825.00   26.08
  -3  -4  -9  857.29   61.73
   3  -4   9  806.54   65.34
  -3  -4  -9  735.85   23.47
  -3   4  -9  817.40   24.25
  -3  -4  -9  808.78   24.12
  -3   4 -10  213.12   13.61
   3  -4  10  263.32   40.42
  -3  -4 -10  214.63   13.67
  -3   4 -10  221.37   13.85
   3   4  10  189.36   30.17
  -3   4 -10  211.02   14.55
  -3   4 -10  211.16   12.55
  -3  -4 -11    4.41    5.28
  -3   4 -11    0.29    5.31
  -3  -4 -11    6.45    5.27
  -3   4 -11    2.43    6.03
  -3   4 -11    1.13    4.24
  -3   4 -11    0.12    6.18
  -3   4 -11    0.55    3.79
  -3  -4 -12  113.09   10.90
  -3   4 -12   96.67   10.64
  -3   4 -12  116.07   10.33
  -3   4 -12  114.50   12.11
  -3   4 -12  103.32    9.31
  -3  -4 -13  157.45   12.23
  -3   4 -13  156.10   12.80
  -3   4 -13  161.60   11.29
  -3   4 -13  135.46   13.35
  -3   4 -14    7.81    7.12
  -3   4 -14    3.88    5.93
  -3  -4 -14    1.66    5.03
  -3   4 -15   38.60    7.54
  -3   4 -15   34.24    6.50
  -3   4 -15   43.32    6.97
  -3  -4 -15   41.66    6.29
  -3   4 -15   35.72    5.34
  -3   4 -16   10.70    4.16
  -3  -4 -16   15.24    3.74
  -3   4 -16    7.60    4.08
   3   4  16   14.69    2.91
  -3  -4 -16   15.39    5.78
  -3  -4 -17    2.21    2.96
  -3  -4 -17    3.43    2.73
  -3   4 -17    3.11    2.59
  -3   5  19    8.96    3.06
  -3  -5  19   12.30    3.70
   3   5 -19    6.85    2.73
  -3   5  19    9.46    3.51
   3   5 -19    9.57    3.44
   3  -5 -18    1.24    4.84
   3   5 -18   -7.26    5.09
  -3   5  18   -4.04    3.09
   3   5 -18   -1.09    4.33
  -3   5  18    0.64    5.02
  -3   5  18    1.40    4.21
  -3  -5  18   -0.56    4.46
  -3   5  17   11.07    6.76
   3   5 -17    8.30    5.89
   3  -5 -17    1.06    6.13
  -3   5  17    5.59    5.46
  -3  -5  17   -5.29    6.25
   3   5 -16   38.88    8.29
   3  -5 -16   43.67    8.57
   3   5 -16   46.08    6.52
  -3   5  16   45.59    8.39
   3   5 -15  214.93   14.84
   3  -5 -15  198.70   14.80
  -3   5  15  202.72   13.90
   3   5 -15  193.35   11.43
   3   5 -14   25.01    7.58
   3  -5 -14    9.54    6.27
  -3   5  14   25.73    6.65
   3   5 -14   28.60    5.74
  -3  -5  13    3.05   12.51
   3  -5 -13   -4.55    6.19
  -3   5  13   -1.77    5.00
  -3   5  13    3.59    3.46
   3   5 -13    5.71    6.01
   3   5 -13    0.13    4.18
  -3   5  13   -9.39    9.90
   3  -5 -12  156.21   12.23
  -3   5  12  247.72   35.66
  -3  -5  12  207.00   31.75
  -3  -5  12  146.72   25.07
  -3   5  12  182.42   11.52
   3   5 -12  184.43   12.89
   3   5 -12  172.75   10.81
  -3  -5  12  181.78   10.87
  -3   5  12  170.83   11.71
  -3   5  12  156.02   28.78
   3   5 -12  189.27   29.96
  -3   5  11   56.53   20.38
  -3  -5  11   31.69   12.77
   3   5 -11    9.29    8.03
  -3   5  11   46.34   18.65
  -3  -5  11   37.82   15.99
  -3  -5  10    8.80   10.03
  -3   5  10   -3.97   12.45
  -3  -5  10    7.93    5.52
   3   5 -10  -11.63    9.51
  -3   5  10    5.45   13.45
  -3  -5   9  104.03   21.63
  -3   5   9  126.99   22.48
  -3  -5   9   99.91   16.22
   3   5  -9  123.33   20.37
  -3   5   9  104.67   21.78
  -3   5   8  666.96   49.79
  -3  -5   8  613.24   44.09
   3   5  -8  624.62   40.61
  -3  -5   8  715.38   37.97
  -3   5   8  679.78   44.56
  -3   5   7   17.02    8.34
   3   5  -7   16.71    7.66
  -3  -5   7    7.85    2.63
  -3   5   7   21.94   14.02
  -3  -5   7   12.84   12.05
  -3   5   6 2276.54   81.67
  -3  -5   6 2239.87   72.87
  -3  -5   6 2223.45   56.01
  -3   5   6 2333.45   71.53
  -3   5   5   68.75   14.39
  -3  -5   5   75.98    9.19
  -3  -5   5   66.35   13.65
  -3   5   5   80.51   13.66
  -3  -5   5   76.91   14.48
  -3   5   4 2694.01   77.96
  -3  -5   4 2686.20   68.44
  -3  -5   4 2763.71   52.95
  -3   5   4 2740.69   62.66
  -3  -5   4 2668.38   74.25
  -3   5   3  521.41   32.77
  -3  -5   3  522.23   22.48
   3  -5  -3  498.96   28.71
  -3  -5   3  533.34   32.87
  -3   5   3  510.63   24.10
  -3   5   2  645.76   34.52
  -3  -5   2  638.93   30.57
   3  -5  -2  628.72   31.53
  -3  -5   2  660.01   25.39
  -3  -5   2  671.36   35.68
  -3   5   2  631.84   24.58
  -3   5   1  700.32   33.06
  -3  -5   1  623.83   31.76
   3  -5  -1  644.87   32.22
  -3   5   1  691.01   24.04
  -3  -5   1  637.91   34.29
  -3   5   0   21.55    6.48
  -3  -5   0   16.24    8.15
   3  -5   0   22.60    8.21
  -3  -5   0   19.47    8.80
  -3   5  -1 2596.43   54.46
   3  -5   1 2581.34   69.02
  -3  -5  -1 2643.40   70.17
   3   5   1 2654.52   66.35
  -3   5  -2  525.83   21.20
   3  -5   2  514.29   33.56
   3   5   2  522.61   31.41
  -3  -5  -2  543.52   32.91
   3  -5   3 1561.37   62.27
  -3  -5  -3 1633.07   56.62
   3   5   3 1658.83   58.87
  -3   5  -4   30.31   14.07
   3  -5   4   20.87   10.26
  -3  -5  -4   27.89    9.67
   3   5   4    6.24    8.98
   3  -5   4   31.39    7.97
  -3   5  -5    5.63    8.75
  -3   5  -5    8.58    5.29
   3  -5   5   -8.21   11.52
   3  -5   5   -6.16    5.55
  -3   5  -6   33.23   12.43
   3  -5   6   26.44   12.61
   3   5   6   26.08   12.93
   3  -5   6   42.37   10.11
   3  -5   7   67.99   17.12
   3   5   7   76.73   19.60
  -3  -5  -8   26.50   13.53
   3  -5   8   28.67   14.32
   3   5   8   36.88   16.04
  -3   5  -9   23.92    5.68
  -3   5  -9   24.04    4.97
  -3   5  -9   14.53    5.40
   3   5   9    5.44   11.99
  -3  -5  -9    3.83    8.41
   3  -5   9   20.77   16.68
  -3   5  -9   15.93    5.31
  -3  -5  -9   24.56    5.27
  -3  -5  -9   25.31    6.38
  -3   5 -10   30.83    6.11
  -3   5 -10   27.71    7.05
   3   5  10   18.52    8.33
  -3   5 -10   30.86    6.82
  -3  -5 -10    6.31    9.60
   3  -5  10   36.78   17.00
  -3   5 -10   30.65    7.10
  -3  -5 -10   36.01    7.17
  -3   5 -11  184.12   13.67
  -3   5 -11  191.70   13.04
  -3   5 -11  192.31   12.61
  -3   5 -11  194.96   14.80
  -3   5 -11  194.47   13.90
  -3  -5 -11  179.94   13.41
  -3   5 -12   36.42    7.06
  -3   5 -12   30.09    6.79
  -3   5 -12   23.49    8.55
  -3  -5 -12   33.64    7.40
  -3   5 -12   25.37    7.19
  -3   5 -13   44.88    6.16
  -3   5 -13   57.42    7.46
  -3   5 -13   55.36    9.50
  -3  -5 -13   50.58    8.15
  -3   5 -13   51.71    9.45
  -3   5 -14   11.60    6.46
  -3  -5 -14    8.57    4.48
  -3   5 -14    7.64    6.29
   3   5  15   20.27    3.75
  -3  -5 -15   11.54    4.33
  -3   5 -15   13.12    5.33
  -3   5 -15   27.60    6.09
  -3  -5 -15   10.93    6.46
  -3   5 -15   10.89    5.85
  -3  -5 -16    4.37    4.33
  -3  -5 -16    6.85    2.87
  -3   5 -16   10.45    3.91
  -3   5 -16    8.69    3.77
  -3  -5 -17    3.70    2.34
  -3  -5 -17   12.80    2.98
   3   6 -19   28.20    3.70
  -3  -6  19   25.68    3.84
  -3   6  19   29.25    3.94
   3   6 -19   26.80    3.97
  -3   6  19   23.94    2.95
   3   6 -18   85.54    7.72
  -3  -6  18   92.05    7.17
  -3   6  18   91.42    7.27
  -3   6  18   86.68    7.31
   3   6 -18   88.74    7.65
   3  -6 -18   88.16    8.02
  -3   6  18   83.66    6.76
   3  -6 -17   47.23    8.01
   3   6 -17   49.88    7.44
  -3   6  17   57.28    7.25
  -3   6  17   57.04    7.62
  -3  -6  17   57.25    7.22
   3   6 -17   58.18    5.89
  -3   6  17   63.10    8.48
   3   6 -16  120.93   11.12
   3  -6 -16  112.96   11.39
  -3   6  16  117.87   10.70
   3   6 -16  108.60    8.60
  -3   6  16  121.91   11.00
   3  -6 -15  238.03   15.54
   3   6 -15  269.00   16.09
  -3   6  15  273.32   15.28
   3   6 -15  237.68   13.06
  -3   6  15  263.88   15.16
  -3   6  14  189.27   13.51
   3   6 -14  190.00   13.95
   3  -6 -14  174.10   13.78
   3   6 -14  182.35   11.70
  -3   6  13   59.25    7.05
  -3   6  13   72.18    9.02
  -3   6  13   51.63   22.97
   3  -6 -13   63.88    9.08
   3   6 -13   61.72    7.36
   3   6 -13   58.50    8.21
   3   6 -13   73.71    9.61
  -3  -6  12    8.02    3.73
  -3   6  12   -3.75   13.97
  -3  -6  12   13.29    8.24
  -3  -6  12    6.19   11.02
  -3   6  12    5.92    5.46
   3  -6 -12    9.52    4.79
   3   6 -12    7.11    4.32
   3   6 -12   11.65    4.98
  -3   6  12  -14.42   15.27
  -3   6  12    8.33    3.41
  -3   6  11  158.06   11.02
   3  -6 -11  151.65   11.61
   3   6 -11  144.75   10.99
  -3   6  11  152.15   28.58
  -3   6  11  180.13   31.93
  -3  -6  11  174.60   29.54
  -3  -6  11  148.48   25.91
  -3   6  10   74.83   20.52
  -3   6  10   92.21   23.26
  -3  -6  10  114.41   22.76
  -3   6   9   36.12   16.53
  -3  -6   9   28.92   10.15
  -3   6   9   29.48   13.64
  -3  -6   9   21.40    9.94
  -3  -6   8  206.78   28.01
  -3  -6   8  165.76   19.17
  -3   6   8  202.04   29.26
  -3   6   8  194.73   23.99
  -3  -6   7  115.32   14.34
  -3   6   7  123.36   23.16
  -3   6   7  116.45   19.60
  -3  -6   7   95.04   19.05
  -3   6   6  600.24   43.83
  -3   6   6  569.14   36.97
  -3  -6   6  590.58   39.32
  -3  -6   6  633.52   32.05
  -3   6   5 1977.42   74.94
  -3   6   5 2045.29   63.39
  -3  -6   5 2026.61   70.88
  -3  -6   5 2041.97   67.85
  -3  -6   5 2063.66   54.39
  -3  -6   4   40.75   14.51
  -3   6   4   43.55   11.35
  -3   6   4   30.21   13.04
  -3  -6   4   42.35    7.56
  -3   6   3  521.90   26.90
  -3  -6   3  484.41   33.12
  -3   6   3  569.75   36.58
  -3  -6   3  522.82   25.59
   3  -6  -3  501.62   31.37
  -3   6   2  155.31   13.51
  -3  -6   2  144.87   18.73
  -3  -6   2  130.39   14.12
   3  -6  -2  131.30   16.62
  -3  -6   2  135.17   13.47
  -3   6   1  438.54   22.19
  -3  -6   1  452.69   30.61
  -3  -6   1  445.63   27.40
   3  -6  -1  434.02   28.65
  -3  -6   0  259.22   22.89
  -3  -6   0  226.86   21.93
   3  -6   0  270.73   23.42
   3   6   1    3.18    7.00
  -3  -6  -1    0.51    7.05
   3  -6   1    0.72    8.18
   3  -6   2  937.52   47.95
   3   6   2  944.17   44.75
  -3  -6  -2  899.22   42.76
  -3   6  -2  951.75   32.86
  -3  -6  -3  563.02   33.89
   3   6   3  481.16   34.42
   3  -6   3  579.26   40.32
  -3  -6  -4  591.43   34.63
   3   6   4  546.33   39.03
   3  -6   4  559.61   42.06
   3  -6   5    1.73   12.70
   3   6   5   16.35   12.81
   3  -6   5    2.57    4.55
  -3   6  -5   -0.45    8.27
   3  -6   6  354.30   37.72
   3   6   6  326.47   36.03
  -3   6  -6  397.25   37.08
   3   6   7  595.07   50.93
   3  -6   7  592.51   54.21
   3  -6   8  258.89   37.63
  -3   6  -8  306.55   15.01
  -3   6  -8  289.10   15.40
  -3   6  -8  313.04   14.80
   3   6   8  243.73   34.50
  -3   6  -8  284.65   13.96
  -3   6  -9  263.84   14.99
  -3  -6  -9  274.74   36.88
   3  -6   9  259.41   39.33
   3  -6   9  226.73   11.93
  -3   6  -9  259.06   14.08
  -3   6  -9  278.33   16.10
   3   6   9  277.62   37.82
  -3  -6  -9  238.76   13.74
  -3   6  -9  271.10   14.85
  -3   6  -9  251.42   13.74
  -3   6 -10    4.86    4.79
  -3   6 -10    8.76    6.37
   3   6  10    5.31   11.39
  -3   6 -10   10.39    5.58
  -3  -6 -10   15.34    5.05
  -3  -6 -10  -18.56   11.16
   3  -6  10    9.10   17.95
  -3   6 -10    9.19    5.35
  -3   6 -11   66.22    9.70
  -3  -6 -11   60.96    8.58
  -3   6 -11   68.45   10.21
  -3   6 -11   63.61    7.94
  -3   6 -11   74.34    9.66
  -3   6 -12   22.89    7.83
  -3   6 -12   13.90    8.15
  -3   6 -12   14.88    5.55
  -3   6 -12    4.65    5.08
  -3  -6 -12    4.18    5.23
  -3   6 -12    1.34    6.63
  -3   6 -13   68.75   10.88
  -3   6 -13   89.71    8.49
  -3   6 -13   84.45    8.17
  -3  -6 -13   86.32    8.83
  -3   6 -13   83.64   10.24
  -3   6 -14    6.12    3.76
  -3  -6 -14    4.91    4.11
  -3   6 -14    6.13    6.26
   3   6  14   14.41    4.23
  -3   6 -14   -3.31    7.20
  -3  -6 -15    0.11    3.09
  -3   6 -15   -2.70    3.86
  -3   6 -15    5.83    4.80
  -3  -6 -15   -0.48    5.29
   3   6  15   -1.72    2.39
  -3   6 -15   -4.41    5.49
  -3  -6 -16   18.80    4.26
  -3   6 -16   23.86    4.20
  -3   6 -16   27.91    3.99
   3   7 -19   23.21    3.34
  -3  -7  19   23.93    3.19
  -3   7  19   23.61    3.25
   3   7 -19   23.83    3.06
  -3   7  19   16.80    2.34
   3   7 -18   -6.19    3.85
  -3   7  18    0.26    3.15
   3   7 -18   -2.08    3.96
  -3   7  18    0.16    3.81
  -3  -7  18   -5.84    3.70
  -3   7  18    1.14    3.57
   3   7 -17   23.95    5.82
   3  -7 -17   24.38    6.39
  -3   7  17   24.85    5.69
  -3   7  17   31.71    6.39
  -3  -7  17   13.21    5.32
  -3   7  17   15.19    6.10
   3   7 -17   22.13    4.51
   3   7 -16  129.36   11.02
   3  -7 -16  128.31   11.19
  -3   7  16  127.86   10.62
  -3   7  16  134.42   11.18
   3   7 -16  127.32    9.14
   3   7 -15    3.22    6.40
   3  -7 -15    2.43    6.48
  -3   7  15   18.51    7.28
  -3   7  15   23.45    7.65
   3   7 -15   20.94    5.65
   3   7 -14   67.46    9.56
   3  -7 -14   50.64    9.20
  -3   7  14   67.61    9.13
  -3   7  14   69.47    9.57
   3   7 -14   59.68    8.10
   3   7 -13    3.97    5.48
   3  -7 -13    0.09    5.82
  -3   7  13    1.37    5.49
   3   7 -13    5.21    6.38
   3   7 -13    2.25    4.34
  -3   7  13   -3.27    6.25
   3  -7 -12   65.99    9.02
  -3  -7  12   76.28    7.64
  -3   7  12   72.93    8.88
  -3  -7  12   59.74   18.46
  -3  -7  12   55.79   17.39
  -3   7  12   83.25    9.25
   3   7 -12   75.22    8.54
   3   7 -12   72.07    8.91
  -3   7  12   47.80   18.23
  -3   7  12   87.71    8.05
  -3   7  12   85.94   23.10
   3  -7 -11   11.54    3.84
  -3   7  11   23.81   15.04
  -3  -7  11   24.93   13.82
  -3  -7  11    6.78   11.72
  -3   7  11    8.81    3.96
  -3  -7  11   27.36    5.40
  -3   7  11   18.70    5.91
  -3  -7  11   11.96    4.64
  -3   7  11    6.12   12.87
  -3   7  11   17.88    5.92
   3   7 -11   12.47    5.08
  -3  -7  10  100.24   23.44
  -3   7  10   78.66   21.48
  -3   7  10   73.78   21.52
  -3   7   9  231.47   30.58
  -3  -7   9  242.97   31.82
  -3   7   9  271.16   37.26
  -3   7   8  214.20   29.25
  -3  -7   8  184.06   26.41
  -3   7   8  249.16   34.99
  -3  -7   8  209.47   22.96
  -3   7   7  125.30   18.86
  -3  -7   7  133.90   23.75
  -3   7   7  173.73   27.59
  -3  -7   7  154.98   18.30
  -3   7   6   12.93    9.31
  -3  -7   6   15.60   13.16
  -3   7   6   12.60   12.79
  -3  -7   6   11.08    4.52
  -3   7   5   78.11   14.87
  -3  -7   5   89.00   17.86
  -3   7   5  117.03   20.69
  -3  -7   5   99.25   13.26
  -3  -7   4  131.42   20.56
  -3   7   4  109.58   14.52
  -3   7   4  116.20   21.32
   3  -7  -4  128.47   18.89
  -3  -7   4  120.59   14.26
  -3   7   3 1168.33   43.91
  -3  -7   3 1113.92   52.15
  -3  -7   3 1130.96   41.94
   3  -7  -3 1073.26   49.27
  -3   7   2  481.28   26.39
  -3  -7   2  489.51   34.84
   3  -7  -2  460.23   31.68
  -3  -7   2  525.06   28.59
  -3  -7   1  235.61   20.26
  -3  -7   1  240.38   22.99
  -3   7   1  245.46   18.42
   3  -7  -1  233.45   23.22
  -3  -7   0  213.85   20.78
   3  -7   0  204.21   22.70
  -3  -7   0  209.58   22.41
   3  -7   1  950.27   48.91
   3   7   1  901.18   45.89
  -3  -7  -1  928.75   45.04
   3  -7   2  447.51   35.29
  -3  -7  -2  447.98   31.32
   3   7   2  455.41   34.03
   3  -7   3  134.97   20.62
  -3  -7  -3  169.88   19.80
   3   7   3  149.72   21.13
   3  -7   4   69.20   19.50
  -3  -7  -4   85.93   12.84
   3   7   4   65.98   14.19
   3  -7   5   28.93   14.67
   3   7   5   13.30    9.17
   3  -7   6    9.27   11.04
   3   7   6   16.47   12.85
  -3   7  -6    1.22    7.90
   3   7   7  434.97   44.93
   3  -7   7  418.64   46.87
   3  -7   8    0.18   13.08
  -3   7  -8   11.26    4.21
   3  -7   8   11.77    3.65
  -3  -7  -8   16.90    4.45
  -3   7  -8   23.15    5.59
  -3  -7  -8   20.50    5.45
  -3   7  -8   19.82    4.80
  -3   7  -8   20.17    5.31
   3   7   8   13.95   13.88
  -3  -7  -9  -39.75   14.75
   3  -7   9  -32.71   19.71
   3  -7   9    5.50    3.95
  -3   7  -9    7.68    3.99
   3   7   9   17.64   10.18
  -3   7  -9    8.96    5.36
  -3   7  -9    7.93    5.80
  -3  -7  -9    9.05    4.57
  -3   7  -9    7.84    5.47
  -3   7 -10    3.12    5.50
  -3  -7 -10    5.94    4.85
  -3   7 -10    8.08    6.29
  -3   7 -10    1.69    4.93
  -3   7 -10    9.92    4.82
  -3   7 -11    1.25    6.85
  -3  -7 -11   -0.95    4.57
  -3   7 -11   -3.13    7.02
  -3   7 -11    6.86    6.98
  -3   7 -11    3.54    4.49
  -3   7 -12    5.85    4.92
  -3   7 -12    8.83    6.96
   3   7  12   14.83    4.97
  -3   7 -12    3.89    4.90
  -3   7 -12    8.77    6.75
  -3  -7 -12    1.49    4.33
  -3   7 -12    0.65    6.83
  -3  -7 -13   15.94    4.87
  -3   7 -13   19.76    7.28
  -3   7 -13   26.56    6.14
   3   7  13   23.97    5.28
  -3   7 -13   31.82    9.27
  -3   7 -13   23.79    5.47
   3   7  14    7.40    3.43
  -3   7 -14    4.77    5.97
  -3  -7 -14    3.55    3.42
  -3   7 -14   12.70    4.04
  -3   7 -14   -2.99    6.48
  -3  -7 -14    5.53    5.93
  -3   7 -15   24.56    5.96
  -3   7 -15   36.00    5.79
  -3   7 -15   40.51    5.23
  -3  -7 -15   31.18    6.07
  -3   7 -16    4.75    2.95
  -3   7 -16    2.31    2.22
  -3  -7 -16    5.03    2.83
   3   7  16    0.63    1.64
  -3  -7 -16    6.02    3.26
  -3  -8  19    8.87    2.13
  -3   8  19   11.79    2.40
   3   8 -19    8.60    2.35
   3   8 -18   24.63    4.01
  -3   8  18   23.69    4.15
   3   8 -18   26.93    4.89
  -3   8  18   26.93    4.51
  -3  -8  18   19.43    4.03
   3   8 -17   -0.35    4.22
  -3   8  17   -0.83    4.30
  -3   8  17    0.01    4.86
  -3   8  17   -9.91    5.45
   3   8 -17   -0.30    2.93
   3  -8 -16   19.73    6.06
   3   8 -16   34.51    6.86
  -3   8  16   35.38    7.15
  -3   8  16   34.00    7.54
   3   8 -16   30.26    5.88
   3   8 -15  113.41   10.49
   3  -8 -15  116.88   10.99
  -3   8  15  122.40   10.86
  -3   8  15  132.88   12.12
   3   8 -15  112.59    9.68
   3   8 -14   10.15    6.14
   3  -8 -14    6.73    5.91
  -3   8  14    6.82    6.19
  -3   8  14   19.32    7.43
   3   8 -14   20.91    6.70
   3   8 -13   56.27    9.07
  -3   8  13   70.08    9.31
   3   8 -13   49.56    8.40
   3  -8 -13   37.67    7.94
   3   8 -13   51.46    7.64
  -3   8  13   62.25    9.24
  -3   8  12   -6.65   13.52
  -3  -8  12   10.25    4.39
  -3   8  12    4.23    5.10
  -3  -8  12    9.53    8.92
  -3  -8  12  -11.23   15.99
  -3   8  12    4.88    5.58
   3  -8 -12    5.63    4.65
   3   8 -12    3.84    4.96
  -3   8  12    1.98    3.31
   3   8 -12    7.64    5.75
  -3   8  11   16.78   11.72
  -3   8  11   31.33    6.10
  -3  -8  11   52.71   16.49
  -3  -8  11   11.02   11.98
  -3   8  11   33.96    5.71
   3   8 -11   23.56    6.09
   3  -8 -11   38.51    7.08
  -3   8  11   39.51   17.52
  -3  -8  11   31.61    5.62
  -3  -8  11   39.37    6.93
  -3   8  11   35.71    7.23
  -3   8  10   48.22   15.55
  -3  -8  10   17.30   10.50
  -3  -8  10   56.61   18.93
  -3   8  10   48.25    6.64
  -3  -8  10   58.82    6.81
   3   8 -10   46.65    7.11
  -3   8  10   39.08   17.48
  -3   8  10   41.97    6.50
  -3  -8  10   63.39    7.33
  -3   8  10   46.73    6.67
  -3  -8   9    3.63   10.41
  -3   8   9   -2.15   10.56
  -3   8   9  -20.66   17.93
  -3   8   8  295.25   38.44
  -3  -8   8  273.12   27.16
  -3   8   8  249.61   30.56
  -3  -8   8  248.37   32.42
  -3   8   7   23.19   14.25
  -3   8   7   13.18    8.34
  -3  -8   7   18.75    6.93
  -3   8   6   42.87   17.66
  -3  -8   6   32.69   15.49
  -3   8   6   34.28   10.63
  -3  -8   6   26.66    8.08
  -3   8   5  568.22   45.98
  -3  -8   5  533.43   32.74
  -3   8   5  523.79   36.30
  -3  -8   5  529.30   40.68
  -3  -8   4    7.27    4.47
   3  -8  -4    5.90   10.96
  -3  -8   4    6.65   10.12
  -3   8   4   -2.74    5.79
  -3  -8   3  218.93   20.73
   3  -8  -3  206.75   24.53
  -3   8   3  232.78   21.65
  -3  -8   3  197.78   24.35
   3  -8  -2  219.59   24.71
  -3  -8   2  241.70   21.41
  -3  -8   2  218.69   24.41
  -3   8   2  234.88   20.81
   3  -8  -1  197.31   24.13
  -3   8   1  221.16   19.91
  -3  -8   1  204.62   23.65
  -3  -8   1  196.09   18.87
   3  -8   0  466.35   35.77
  -3  -8   0  483.18   34.68
  -3  -8   0  500.72   32.13
   3  -8   1  423.81   35.24
  -3  -8  -1  413.39   31.64
   3   8   1  386.75   32.79
   3  -8   2   -3.09   10.31
   3   8   2    0.36    9.45
  -3  -8  -2    1.07    6.69
   3  -8   3   91.33   20.32
  -3  -8  -3   69.17   13.55
   3   8   3   70.34   16.26
   3  -8   4  195.09   27.93
   3   8   4  137.81   23.20
   3  -8   5   -0.07   10.22
   3   8   5    4.53   11.26
   3  -8   6   -6.63   13.17
   3   8   6   16.17   15.74
  -3   8  -6   -4.58   10.60
   3   8   7   33.48   18.59
  -3   8  -7   23.33    5.19
  -3   8  -7   13.84    4.80
  -3  -8  -7   35.98    6.09
  -3   8  -7   36.98    6.24
   3  -8   7    3.73   13.12
   3  -8   8   14.36   12.93
  -3   8  -8   35.52    6.77
   3  -8   8   19.16    4.37
  -3   8  -8   25.03    6.27
  -3  -8  -8   37.47    6.07
  -3   8  -8   36.99    6.84
  -3  -8  -8   32.70    6.39
   3   8   8   50.81   19.28
  -3   8  -8   36.06    6.24
   3  -8   9   14.56    4.31
  -3   8  -9   21.72    5.42
  -3  -8  -9   22.24    5.58
  -3   8  -9   12.99    5.78
  -3   8  -9   16.76    6.19
   3  -8   9   13.47   12.62
  -3   8 -10  122.27   10.11
  -3   8 -10  118.76   11.83
  -3  -8 -10  118.87   10.23
  -3   8 -10  124.37   11.35
  -3   8 -10  119.58   11.60
  -3   8 -10  146.60   11.35
   3  -8  10  118.75    9.52
  -3   8 -11   24.20    7.86
  -3   8 -11   28.23    6.15
  -3   8 -11   30.96    8.04
  -3   8 -11   32.87    7.40
  -3  -8 -11   24.40    5.39
  -3  -8 -12    2.95    3.80
  -3   8 -12    3.52    6.48
  -3   8 -12    5.75    7.22
  -3   8 -12    3.87    5.36
  -3   8 -12   10.77    6.88
  -3   8 -12    2.21    4.50
  -3  -8 -13   80.49    7.57
  -3   8 -13   75.38    9.53
  -3   8 -13   77.94    9.95
  -3   8 -13   73.81    7.85
  -3   8 -13   76.16    6.97
  -3  -8 -13   76.53    9.51
  -3   8 -14    8.79    6.00
  -3   8 -14   -1.28    3.71
  -3  -8 -14    4.14    4.58
  -3   8 -14    4.35    3.70
  -3   8 -14    7.82    6.20
  -3  -8 -15   19.52    4.46
  -3   8 -15   12.44    4.79
  -3   8 -15   16.24    3.36
  -3   8 -15   16.06    4.46
  -3  -8 -15   22.84    4.95
  -3  -8 -16   42.79    3.98
  -3  -8 -16   48.29    3.89
  -3   8 -16   46.53    4.40
   3   9 -18   -0.05    2.03
  -3   9  18   -1.51    2.68
   3   9 -18    1.97    3.18
  -3   9  18    1.74    2.34
  -3   9  18    1.88    3.03
  -3  -9  18    2.90    2.50
   3   9 -17   36.08    4.58
   3   9 -17   44.01    6.74
   3   9 -17   31.15    4.96
  -3   9  17   40.09    5.87
  -3   9  17   31.85    5.62
   3   9 -16    3.66    4.21
   3   9 -16    2.47    4.49
  -3   9  16   -1.48    6.16
  -3   9  16    0.03    5.31
  -3   9  15   39.44    7.76
  -3   9  15   44.97    8.45
   3   9 -15   41.47    7.07
   3   9 -15   42.05    7.30
   3  -9 -14   47.31    8.29
  -3   9  14   61.18    8.56
  -3   9  14   49.58    8.59
   3   9 -14   56.21    8.20
   3   9 -14   65.71    9.24
   3   9 -13   13.39    6.58
  -3   9  13  -13.63    8.05
   3  -9 -13   -7.96    5.83
   3   9 -13    8.34    6.26
  -3   9  13    1.53    6.26
   3   9 -13   -0.72    5.42
  -3   9  12   -6.87    6.90
  -3  -9  12    7.17    5.30
   3   9 -12   10.96    6.60
   3  -9 -12   -0.48    5.04
  -3  -9  12   -4.75    4.10
  -3   9  12    0.32    5.83
  -3   9  11   15.16    6.69
  -3  -9  11   30.18   17.79
  -3  -9  11    4.88   13.12
  -3  -9  11    9.78    4.41
  -3   9  11    8.51    5.16
  -3   9  11   44.58   20.50
   3   9 -11   10.90    5.99
   3  -9 -11   19.28    6.21
  -3   9  11   16.54   13.43
  -3  -9  11   11.40    4.47
  -3  -9  10   33.35    5.52
  -3   9  10   42.82    7.37
  -3  -9  10   45.21   19.02
  -3   9  10   32.29    6.54
  -3  -9  10   39.89    6.72
  -3   9  10   47.05   20.33
  -3   9  10   37.59    5.75
   3   9 -10   18.98    5.89
   3  -9 -10   29.25    6.13
  -3   9  10   14.57   12.09
  -3   9   9  306.54   41.65
  -3   9   9  325.54   15.67
   3   9  -9  297.83   15.44
  -3  -9   9  289.27   14.34
  -3   9   9  307.90   15.36
  -3   9   9  314.16   38.96
  -3  -9   9  363.47   41.03
  -3   9   8  104.01   25.50
  -3  -9   8  129.89   26.56
  -3   9   8  127.06   23.17
  -3  -9   7   86.96   14.21
  -3  -9   7   73.46   18.98
  -3   9   7   76.08   17.83
  -3   9   7   73.11   21.27
  -3  -9   6   69.38   13.52
  -3  -9   6   84.17   19.45
  -3   9   6   65.72   18.01
  -3   9   6   55.40   17.49
  -3  -9   5   91.99   14.92
  -3  -9   5   98.11   21.29
  -3   9   5  110.46   18.18
  -3   9   5  115.13   21.55
  -3  -9   4   16.82   10.74
  -3   9   4    9.47    6.96
  -3  -9   4    3.17    6.59
  -3   9   3  199.03   22.17
  -3  -9   3  195.09   25.53
  -3  -9   3  174.13   18.94
   3  -9  -3  179.52   24.00
  -3  -9   2   94.20   17.31
  -3   9   2   91.24   14.24
  -3  -9   2   99.72   15.21
   3  -9  -2  102.93   17.16
  -3  -9   1  355.60   31.57
  -3   9   1  341.95   26.18
   3  -9  -1  314.28   31.03
  -3  -9   0   -3.77    5.63
   3   9   0  -18.87   13.57
  -3  -9   0   -2.42    9.38
   3  -9   0    3.27    9.04
  -3  -9  -1  956.48   49.36
   3   9   1  976.12   54.10
   3  -9   1  886.82   53.39
   3   9   2    8.14    9.73
  -3  -9  -2   -0.12    7.95
   3  -9   2   11.03   11.05
   3   9   3   75.80   17.81
   3  -9   3   87.82   21.35
   3   9   4   19.22   13.91
   3  -9   4   12.71   10.76
   3   9   5    3.64   10.57
   3  -9   5    7.26   11.08
   3   9   6   69.80   18.08
  -3   9  -6   75.19    8.01
   3  -9   6   68.46   22.67
  -3   9  -6   81.52   21.37
  -3  -9  -6   95.47    9.11
   3   9   7  151.09   28.76
   3  -9   7  116.94   24.46
  -3   9  -7  120.65    9.67
  -3   9  -7  154.72   10.63
  -3  -9  -7  154.21   11.80
  -3   9  -7  138.79   10.75
  -3   9  -7  128.96   10.65
   3  -9   7  141.96    9.73
   3  -9   8    6.46   14.38
  -3   9  -8   -0.57    4.71
   3  -9   8   -0.10    3.55
  -3   9  -8    3.28    4.60
  -3   9  -8   -6.36    4.99
  -3   9  -8   -4.85    4.21
  -3  -9  -8    2.86    5.01
   3   9   8    1.55   20.68
  -3  -9  -9   11.80    5.25
  -3   9  -9    2.90    4.94
  -3   9  -9    5.11    5.38
   3  -9   9    8.91    4.57
  -3   9  -9   19.89    5.62
  -3   9  -9   -0.30    6.23
  -3   9 -10   -1.58    6.71
  -3  -9 -10    1.83    4.14
  -3   9 -10   -1.73    5.54
  -3   9 -10    2.95    6.22
  -3   9 -10    6.96    5.02
  -3   9 -10   -3.86    5.22
   3  -9  10   -1.16    3.53
  -3   9 -11   10.62    6.65
  -3   9 -11    8.67    6.64
  -3   9 -11    6.42    4.49
  -3   9 -11    3.86    6.33
  -3   9 -12   23.95    7.03
  -3   9 -12   18.31    6.85
  -3   9 -12   18.78    6.96
  -3  -9 -12   17.96    6.35
  -3   9 -12   14.24    4.34
  -3   9 -12   28.99    7.86
  -3   9 -13    5.50    3.60
  -3   9 -13   10.19    6.73
  -3   9 -13   -2.96    5.86
  -3  -9 -13    4.89    4.90
  -3   9 -13    6.09    3.68
  -3   9 -13    5.76    4.79
  -3  -9 -14    9.93    4.70
  -3   9 -14   -1.77    4.72
  -3   9 -14   -0.35    2.56
  -3   9 -14    6.79    4.98
  -3   9 -14   -0.31    3.41
  -3  -9 -15   23.10    3.85
   3   9  15   19.18    3.06
  -3  -9 -15   17.53    3.30
  -3   9 -15   18.63    4.14
  -3   9 -15   22.49    4.69
  -3   9 -16    5.56    2.05
  -3  10  18   39.98    3.87
   3  10 -18   35.44    4.07
  -3 -10  18   35.94    3.51
  -3  10  18   36.30    3.79
   3  10 -17    0.75    2.69
  -3  10  17    6.81    4.23
   3  10 -17    5.31    2.93
  -3  10  17    6.54    3.21
   3  10 -17    5.73    4.25
  -3  10  17   -1.86    3.91
  -3  10  16   -0.51    4.93
  -3  10  16   -2.03    5.53
   3  10 -16   -2.10    3.89
   3  10 -16    0.54    3.77
  -3  10  15  173.49   12.16
   3  10 -15  181.78   11.58
  -3  10  15  193.82   12.49
   3  10 -15  208.98   12.05
   3  10 -14   22.49    7.88
   3  10 -14    8.03    5.96
  -3  10  14   16.04    7.24
  -3  10  14   12.15    4.57
   3  10 -14   -0.31    5.64
   3  10 -13  177.65   13.17
  -3  10  13  180.70   12.99
   3  10 -13  195.00   13.96
  -3  10  13  200.17   13.75
   3  10 -13  189.44   12.93
  -3 -10  12   53.67    6.82
  -3 -10  12   62.31    8.10
  -3  10  12   50.02    7.75
   3  10 -12   54.58    8.53
   3  10 -12   73.03    9.50
  -3  10  12   60.71    9.51
  -3 -10  11  238.91   13.38
   3  10 -11  213.89   14.60
  -3 -10  11  224.30   14.15
  -3  10  11  245.50   14.89
  -3  10  11  224.95   14.74
  -3  10  10   71.99    8.74
  -3 -10  10   71.53    8.29
  -3  10  10   74.94   20.23
  -3  10  10   81.91    9.10
   3  10 -10   73.01    9.28
  -3 -10  10   50.85   16.30
  -3 -10   9    2.19   12.92
  -3  10   9    3.21   11.43
  -3 -10   9    6.50    4.17
   3  10  -9    7.47    4.09
  -3  10   9    5.43    4.92
  -3  10   9   13.11   16.31
  -3  10   9    2.56    4.78
  -3 -10   9    7.15    4.34
  -3 -10   8   62.97   16.76
  -3  10   8   60.92    7.55
   3  10  -8   43.64    5.72
  -3 -10   8   48.15    6.13
  -3  10   8   69.87   21.41
  -3  10   8   31.39   11.96
  -3  10   7    8.53   13.76
  -3  10   7    1.45    9.66
  -3 -10   7   18.36   15.06
  -3  10   6   82.11   22.70
  -3 -10   6   64.67   18.56
  -3  10   6   88.72   18.78
  -3 -10   6   83.13   15.75
  -3  10   5  474.69   47.27
  -3  10   5  519.21   41.14
  -3 -10   5  447.93   41.38
  -3 -10   5  453.76   34.61
  -3 -10   4  142.27   23.66
  -3  10   4  159.36   22.37
  -3 -10   4  137.78   18.91
  -3 -10   3   13.27    9.43
  -3  10   3   30.00   11.31
   3 -10  -3   41.05   13.96
  -3 -10   3   34.86   10.22
  -3 -10   2   20.19   13.07
  -3  10   2    1.85    7.48
   3 -10  -2   -3.11   12.50
  -3 -10   2  -17.39    8.29
  -3  10   1  543.52   36.37
  -3 -10   1  486.33   39.40
   3 -10  -1  527.97   43.24
   3  10   0  175.06   24.90
  -3  10   0  193.02   21.91
  -3 -10   0  164.28   22.37
   3 -10   0  172.94   26.27
  -3 -10  -1  378.23   32.29
   3 -10   1  380.52   38.32
   3  10   1  358.42   35.69
  -3 -10  -1  421.55   33.92
   3 -10   2   62.18   18.24
   3  10   2   60.26   19.57
   3 -10   3   29.92   14.63
   3  10   3   32.35   13.82
   3 -10   4   11.44   15.17
   3  10   4   12.11   12.19
   3  10   5  707.89   56.78
  -3  10  -5  720.66   22.61
  -3 -10  -5  713.78   23.98
   3 -10   5  675.69   58.36
   3  10   6  198.82   34.19
   3 -10   6  193.54   11.48
  -3  10  -6  211.64   13.20
  -3  10  -6  214.69   12.66
  -3  10  -6  209.80   11.96
  -3  10  -6  177.39   11.55
   3 -10   6  231.29   39.92
  -3 -10  -6  213.39   14.22
   3  10   7    8.28   11.90
   3 -10   7    2.08    3.25
  -3  10  -7    0.18    4.23
  -3  10  -7   -0.63    3.80
  -3  10  -7   -1.11    4.37
  -3  10  -7    0.78    4.00
   3 -10   7   -6.98   12.08
  -3 -10  -7   -0.40    4.87
  -3  10  -8    3.87    4.41
  -3  10  -8    3.65    5.08
  -3  10  -8    8.45    4.58
  -3 -10  -8    8.99    5.27
  -3  10  -8    2.75    4.35
   3 -10   8    6.69    4.19
   3 -10   9   -1.87    4.22
  -3  10  -9    0.20    5.02
  -3 -10  -9    5.75    5.52
  -3  10  -9   -2.85    5.31
  -3  10  -9   -3.42    5.80
  -3  10  -9   -4.66    6.88
  -3  10  -9    7.23    4.67
  -3 -10  -9    3.12    4.36
  -3 -10 -10  -13.55    6.32
   3 -10  10   -2.43    3.85
  -3 -10 -10    7.17    5.60
  -3  10 -10   -3.02    5.83
  -3  10 -10   -6.53    6.82
  -3  10 -10   14.46    5.53
  -3  10 -10   -1.35    5.01
  -3  10 -10    0.18    6.35
  -3  10 -11   27.05    7.22
  -3  10 -11   26.19    7.36
  -3  10 -11   28.05    5.74
  -3 -10 -11   23.71    6.08
  -3  10 -11   30.69    7.04
  -3  10 -12    7.68    5.99
  -3  10 -12    0.48    5.56
  -3  10 -12   10.54    5.95
  -3  10 -12    7.63    4.06
  -3  10 -12    1.85    6.14
  -3 -10 -12    7.74    4.75
  -3 -10 -13   45.92    5.89
  -3  10 -13   37.92    6.05
  -3  10 -13   36.97    7.07
  -3  10 -13   36.19    4.39
  -3  10 -13   33.08    6.54
  -3 -10 -13   35.62    5.95
  -3  10 -14    2.37    3.95
  -3 -10 -14    3.57    2.91
   3  10  14    3.72    3.00
  -3  10 -14    5.42    3.34
  -3  10 -14    5.21    4.22
  -3 -10 -14    2.86    2.49
   3  10  15    6.62    1.94
  -3 -10 -15   11.12    3.16
  -3  10 -15   10.36    3.22
  -3  11  17   51.65    5.10
  -3 -11  17   44.67    4.57
   3  11 -17   53.49    5.61
   3  11 -17   47.25    4.36
  -3  11  17   48.33    4.06
  -3  11  17   50.60    5.03
   3  11 -16   69.49    5.89
  -3  11  16   77.22    6.48
  -3  11  16   76.89    7.52
  -3  11  16   85.99    8.02
   3  11 -16   73.11    6.63
  -3  11  15   28.83    6.64
   3  11 -15   35.46    5.77
  -3  11  15   30.84    6.64
   3  11 -15   47.79    6.89
  -3  11  14   45.96    8.51
   3  11 -14   38.41    7.16
   3  11 -14   47.90    7.24
  -3  11  14   41.47    8.24
  -3  11  13    5.05    7.14
   3  11 -13   15.27    6.71
   3  11 -13   16.13    6.37
  -3  11  13   18.54    5.43
   3  11 -13   17.76    7.20
  -3 -11  12    8.11    5.17
  -3  11  12    4.02    4.12
   3  11 -12   -6.51    6.68
   3  11 -12   14.17    7.25
  -3  11  12   -1.89    7.26
  -3 -11  11  105.36    9.20
  -3  11  11   90.80    9.53
  -3  11  11   85.84   10.19
  -3 -11  11   86.86    9.60
   3  11 -11   91.78   10.33
   3  11 -10   61.23    8.42
  -3  11  10   60.13    8.46
  -3  11  10   41.58    6.95
  -3 -11  10   61.27    7.84
  -3  11  10   45.46   15.83
  -3 -11   9  239.17   14.90
  -3 -11   9  295.15   39.83
  -3 -11   9  248.45   13.77
   3  11  -9  249.28   15.03
  -3  11   9  280.21   15.74
  -3  11   9  198.06   13.73
  -3  11   9  307.05   45.42
  -3  11   9  301.05   41.00
  -3 -11   8  182.97   12.51
  -3 -11   8  208.98   33.59
  -3 -11   8  179.79   11.33
   3  11  -8  178.10   12.44
  -3  11   8  189.20   12.70
  -3  11   8  144.26   11.50
  -3  11   8  243.77   39.52
  -3  11   8  116.36   23.01
  -3  11   7  421.45   18.44
  -3  11   7  459.05   16.97
  -3  11   7  458.86   18.48
  -3  11   7  435.85   43.41
  -3 -11   7  443.67   46.42
  -3 -11   7  434.13   16.57
   3  11  -7  431.09   17.88
  -3  11   7  478.15   53.03
  -3 -11   7  442.77   18.84
  -3  11   6   27.73   18.51
  -3 -11   6    9.45   10.25
  -3  11   6   25.47   16.96
  -3  11   5    4.60   11.92
  -3 -11   5   28.53   12.33
  -3 -11   5   -0.92   10.62
  -3  11   5    6.43   10.48
  -3 -11   4   -1.15    9.11
  -3  11   4   15.50   10.88
  -3 -11   4   -5.28   11.30
  -3 -11   3  276.87   28.19
   3 -11  -3  260.64   32.80
  -3  11   3  275.36   28.93
  -3 -11   3  253.01   30.92
   3 -11  -2   75.41   20.62
  -3 -11   2   42.53   12.15
  -3  11   2   63.22   13.27
   3 -11  -1  573.68   47.28
  -3 -11   1  588.10   43.81
  -3  11   1  598.92   40.96
   3 -11   0   11.18   11.12
   3  11   0   17.91   13.27
  -3  11   0   24.13   10.64
  -3 -11   0   22.64   11.25
   3 -11   1  532.37   47.63
   3  11   1  517.62   44.56
   3 -11   2   66.87   19.82
   3  11   2   74.33   19.63
   3 -11   3    2.87   10.33
   3  11   3  -13.17   16.54
   3  11   4   45.17   18.22
   3 -11   4   27.15   14.35
   3  11   4   38.26    5.43
  -3 -11  -4   49.72    7.70
  -3  11  -4   34.46    6.06
   3  11   5   36.72    5.98
   3  11   5   34.10   12.64
   3 -11   5   40.21   14.64
  -3 -11  -5   46.93    7.54
  -3  11  -5   62.14    7.94
  -3  11  -5   45.43    6.15
  -3  11  -5   51.53    6.02
   3 -11   5   58.13    6.78
   3  11   6   12.32    5.12
  -3  11  -6   22.81    4.84
   3  11   6   45.56   20.95
   3 -11   6   20.22   15.48
   3 -11   6   30.42    6.10
  -3  11  -6   26.82    6.55
  -3  11  -6   19.36    5.29
  -3 -11  -6   22.17    6.17
   3 -11   7   48.83    7.05
  -3  11  -7   49.92    7.60
  -3  11  -7   64.99    7.55
  -3  11  -7   51.39    6.82
   3  11   7   65.39   21.58
  -3 -11  -7   61.67    9.23
  -3  11  -7   49.99    7.19
  -3  11  -8   86.97    9.01
  -3  11  -8   80.09    9.08
  -3  11  -8   63.64    7.84
  -3 -11  -8   77.39    9.91
  -3  11  -8   75.49    8.91
   3 -11   8   71.07    7.78
  -3  11  -9    4.94    4.67
  -3  11  -9   -3.83    6.04
  -3  11  -9   -0.55    6.81
  -3  11  -9   10.55    5.27
   3 -11   9    3.48    3.71
   3 -11  10   76.81    7.96
  -3 -11 -10   90.13    9.34
  -3  11 -10   77.90    9.25
  -3  11 -10   87.75    9.49
  -3  11 -10   91.43    8.63
  -3  11 -10   83.58   10.06
  -3  11 -10   89.75    9.29
  -3 -11 -11   19.94    4.95
  -3  11 -11   20.10    6.50
  -3  11 -11   12.23    4.26
   3  11  11   19.47    5.69
  -3  11 -11   17.95    6.54
  -3  11 -11   24.40    6.85
  -3  11 -12    0.14    5.50
  -3  11 -12    6.80    5.38
  -3  11 -12    5.49    3.59
  -3 -11 -12    4.38    3.84
   3  11  12    4.69    4.19
  -3  11 -12    6.19    5.54
  -3  11 -12    8.67    5.60
  -3 -11 -12    8.25    3.76
   3  11  13    4.78    3.78
  -3  11 -13    0.04    4.11
  -3  11 -13    3.73    2.40
  -3  11 -13    5.58    4.62
  -3  11 -13    2.51    3.96
  -3  11 -14    0.17    3.05
   3  11  14    5.66    2.60
  -3  11 -14    5.75    3.08
  -3  11 -14   -1.01    3.21
  -3  11 -15   44.77    3.76
  -3 -12  17   18.72    2.65
  -3  12  17   16.57    3.14
   3  12 -17   12.26    2.40
  -3  12  17   12.85    2.81
   3  12 -17   13.56    3.13
   3  12 -16   21.15    3.92
  -3  12  16   24.83    4.59
   3  12 -16   15.79    2.76
   3  12 -16   31.44    5.48
  -3  12  16   20.88    4.61
  -3  12  16   20.25    3.64
   3  12 -15  163.16    8.86
  -3  12  15  155.93   10.00
  -3  12  15  159.63    9.24
   3  12 -15  157.88    9.70
  -3  12  15  181.26   11.04
   3  12 -14   12.33    4.84
   3  12 -14    5.41    5.21
  -3  12  14    2.36    5.31
  -3  12  14   14.40    7.23
   3  12 -14   19.52    6.67
  -3  12  14   12.06    5.23
   3  12 -13   63.83    8.88
   3  12 -13   63.30    7.68
  -3  12  13   63.18    8.39
  -3  12  13   60.54    9.18
   3  12 -13   65.81    8.62
  -3  12  13   65.27    8.09
  -3  12  12   32.88    6.32
  -3  12  12   32.87    6.75
  -3  12  12   32.31    7.48
   3  12 -12   35.13    7.67
  -3 -12  12   45.33    7.58
  -3  12  12   24.69    7.46
   3  12 -12   39.65    8.20
   3  12 -11   38.20    7.96
  -3  12  11   46.97    8.50
  -3  12  11   47.13    7.16
  -3 -12  11   48.42    6.62
  -3  12  11   41.15    7.22
  -3 -12  11   49.15    7.73
   3  12 -10   14.84    5.99
  -3  12  10   18.44    6.62
  -3 -12  10   18.06    5.58
  -3  12  10   10.69    4.67
  -3  12  10    9.34    4.96
  -3 -12   9   -2.61    4.69
  -3  12   9   -0.42    4.39
  -3  12   9   -9.22    5.76
  -3  12   9   -7.15    5.36
   3  12  -9    2.24    5.33
  -3 -12   9  -10.98    5.73
  -3  12   9   -3.84    6.46
  -3  12   8   43.89    7.17
  -3  12   8   34.07    6.19
  -3  12   8   27.27   14.42
  -3  12   8   27.78    6.15
  -3  12   8   34.50    6.22
   3  12  -8   34.07    6.08
  -3 -12   8   45.55    6.64
  -3 -12   8   31.23    6.02
  -3 -12   7   90.00    9.28
  -3  12   7   90.47   19.52
  -3 -12   7   83.13   23.32
  -3 -12   7   75.40    7.98
  -3  12   7  101.54    8.61
  -3  12   7   73.23    8.53
   3  12  -7   83.74    8.70
  -3  12   7   85.03    9.52
  -3  12   7   91.36   25.73
  -3  12   7   77.97    8.15
  -3 -12   6   17.09    5.15
  -3 -12   6   25.37   13.44
  -3  12   6   19.60    9.09
  -3 -12   6   25.64    5.26
  -3  12   6   21.03    4.80
  -3  12   6   21.87    5.37
  -3  12   6   17.51    4.96
  -3  12   6   33.66   13.84
   3  12  -6   20.18    5.27
  -3  12   6   11.96    3.59
  -3  12   5  274.64   14.47
  -3  12   5  256.58   31.98
  -3 -12   5  273.24   34.88
   3  12  -5  264.60   13.47
  -3  12   5  305.31   41.72
  -3  12   5  256.37   14.43
  -3  12   5  284.12   13.07
  -3  12   4   31.77    5.75
  -3  12   4   53.14   14.70
  -3 -12   4   30.58   15.55
  -3 -12   4   39.99   14.63
  -3 -12   3   49.25   18.70
  -3  12   3   21.74   10.56
  -3 -12   3   16.69    5.87
   3 -12  -3   27.75   12.22
  -3 -12   2   51.04   15.39
  -3  12   2   56.74   13.10
   3 -12  -2   51.40   16.60
   3  12  -1    4.93   11.92
  -3 -12   1    7.61    8.12
  -3  12   1    1.01    9.45
   3 -12  -1    9.41   10.42
   3  12   0   83.27   21.93
   3 -12   0   99.37   24.55
  -3  12  -1  157.51   10.20
   3  12   1  124.29   24.21
   3 -12   1  113.99   24.83
   3  12   2    5.43   10.80
  -3  12  -2    5.34    4.95
   3  12   2    2.41    3.58
  -3 -12  -2   13.41    5.58
  -3  12  -2   -0.41    3.71
   3 -12   2    2.34   11.99
   3 -12   3  273.70   38.32
   3  12   3  281.52   13.57
  -3  12  -3  295.56   15.04
  -3  12  -3  271.88   13.43
  -3 -12  -3  330.82   16.92
   3  12   3  263.89   35.99
   3 -12   4   34.47   17.48
   3  12   4   24.31    5.32
  -3  12  -4   15.78    4.57
  -3 -12  -4   29.27    7.30
   3  12   4   19.11   11.58
  -3  12  -4   19.66    4.90
  -3 -12  -5  200.37   14.57
   3 -12   5  116.19   27.88
   3  12   5  147.45   29.10
  -3  12  -5  135.09   10.52
   3  12   5  163.42   11.75
  -3  12  -5  159.94   12.19
   3 -12   5  160.34   11.33
   3 -12   6    7.56    4.67
  -3  12  -6   13.38    4.47
  -3 -12  -6    5.54    5.35
  -3  12  -6   14.86    5.29
   3  12   6    1.11    4.20
  -3  12  -6   12.64    5.71
  -3 -12  -7   12.62    7.39
  -3  12  -7   -8.72    5.08
  -3  12  -7   -0.97    4.22
  -3  12  -7    3.07    4.50
   3 -12   7   -0.34    4.08
   3  12   7   -5.08    5.25
  -3 -12  -8   -4.67    5.91
  -3  12  -8    2.67    3.92
  -3  12  -8    1.09    4.73
  -3  12  -8   -6.60    5.04
   3  12   8   -4.99    5.81
  -3  12  -8    0.32    5.44
   3 -12   8   -1.45    4.36
   3  12   9    1.41    5.02
  -3  12  -9    8.50    4.69
  -3  12  -9   13.47    5.61
  -3  12  -9    5.34    6.99
  -3  12  -9    8.68    4.89
   3 -12   9    4.15    4.09
   3  12  10   -5.59    5.10
   3 -12  10   -1.73    3.79
  -3  12 -10   -3.62    4.47
  -3  12 -10    5.31    4.79
  -3  12 -10    0.36    5.36
  -3  12 -10    4.89    4.80
  -3  12 -10    3.19    5.90
  -3 -12 -10   -1.29    5.10
  -3  12 -11   63.56    8.29
  -3  12 -11   74.59    6.69
  -3 -12 -11   74.79    7.63
   3  12  11   68.81    7.76
  -3  12 -11   60.18    7.92
  -3  12 -11   73.98    8.09
  -3  12 -12   -0.28    4.17
  -3  12 -12    4.82    2.91
  -3  12 -12    1.14    5.09
   3  12  12    8.87    4.33
  -3  12 -12   -1.50    4.55
  -3  12 -12    1.30    3.68
  -3  12 -13   42.44    5.36
   3  12  13   39.43    4.44
  -3  12 -13   50.53    5.60
  -3  12 -13   32.52    4.72
  -3  12 -14   15.33    2.90
  -3  12 -14   18.86    3.39
   3  12  14    7.65    1.89
   3  13 -16    6.71    3.11
   3  13 -16    3.08    2.50
  -3  13  16    4.28    2.93
  -3  13  16    4.22    2.92
  -3  13  16    2.63    1.99
   3  13 -15   31.26    5.30
  -3  13  15   30.12    4.91
  -3  13  15   25.86    4.09
  -3  13  15   36.20    5.76
   3  13 -15   28.59    3.68
   3  13 -14    7.36    5.23
   3  13 -14   -6.00    3.88
  -3  13  14   -3.11    4.85
  -3  13  14    0.94    3.85
  -3  13  14    6.14    5.91
   3  13 -13   11.55    6.09
   3  13 -13    1.21    5.76
   3  13 -13   13.51    4.49
  -3  13  13   10.12    5.21
  -3  13  13    9.23    5.21
  -3  13  13   23.20    7.93
  -3  13  12   10.43    6.92
  -3  13  12    3.19    5.33
  -3  13  12    0.50    4.38
   3  13 -12    0.53    5.45
   3  13 -12    6.28    6.61
  -3 -13  12    3.23    4.83
   3  13 -11   47.30    7.88
  -3  13  11   57.41    9.19
  -3 -13  11   53.16    6.48
  -3  13  11   51.08    7.59
  -3  13  11   46.18    6.94
  -3 -13  11   48.01    7.44
  -3  13  11   50.40    7.41
   3  13 -10    2.69    5.64
  -3  13  10    4.06    7.35
  -3 -13  10   -0.79    4.63
  -3  13  10    6.74    5.01
  -3  13  10    3.95    4.52
  -3 -13  10    5.24    5.25
  -3  13  10    5.65    4.81
  -3  13   9   14.66    4.71
   3  13  -9   12.79    5.18
  -3  13   9   16.70    6.50
  -3  13   9   15.11    5.73
  -3  13   9   15.37    5.51
  -3 -13   9   14.29    4.89
  -3 -13   9   22.24    5.45
  -3  13   8  309.56   15.74
   3  13  -8  294.63   16.36
  -3  13   8  341.89   17.70
  -3  13   8  288.23   16.57
  -3  13   8  347.92   16.17
  -3 -13   8  319.27   15.51
  -3 -13   8  311.91   16.59
  -3 -13   7   14.59    5.95
  -3 -13   7   17.30   13.28
  -3  13   7   10.90    9.39
  -3 -13   7    6.49    4.54
   3  13  -7    9.56    4.95
  -3  13   7    5.87    5.10
  -3  13   7    1.82    4.27
  -3  13   7   13.43    5.68
  -3  13   7   20.18   16.16
  -3  13   7    2.52    3.78
  -3 -13   6   75.88    9.36
   3  13  -6   81.31    8.72
  -3 -13   6   81.70    7.98
  -3  13   6   88.39    8.46
  -3  13   6   72.73    9.39
  -3  13   6   84.07    9.09
  -3  13   6   68.12   21.36
  -3 -13   6   81.88   24.88
  -3  13   6   69.60    7.55
  -3  13   5   47.89    6.34
  -3  13   5   47.15    7.62
  -3 -13   5   43.05   17.06
  -3  13   5   36.66   14.91
  -3  13   5   44.68    7.58
   3  13  -5   48.28    6.95
  -3 -13   5   46.94    6.11
  -3 -13   4  -12.73   10.97
  -3  13   4    9.32    4.89
  -3  13   4    6.25    3.53
  -3  13   4   12.89   11.69
  -3 -13   4    0.15    3.83
  -3  13   4    9.91    5.66
  -3  13   3   12.04    4.07
  -3  13   3    7.62    4.66
  -3 -13   3   -3.69    9.10
  -3 -13   3   12.65    4.54
  -3  13   2    4.86    3.58
  -3 -13   2    0.46    8.37
  -3  13   2   10.38    5.54
   3 -13  -2   12.45   11.66
  -3  13   2    0.53    4.30
  -3 -13   1  580.87   20.95
  -3 -13   1  648.63   23.15
  -3  13   1  653.87   20.64
   3  13  -1  607.49   52.03
  -3  13   1  618.57   22.04
  -3  13   1  605.25   22.19
   3 -13  -1  657.04   55.82
  -3 -13   0  151.32   11.30
   3  13   0  139.48   26.46
  -3 -13   0  175.68   12.60
   3 -13   0  162.45   29.20
  -3  13   0  164.85   10.73
   3  13   0  167.88   10.63
  -3  13   0  154.72   11.46
   3  13   1   33.87   13.44
  -3  13  -1   29.30    6.23
   3 -13   1   43.05   18.01
  -3 -13  -1   33.88    6.50
   3  13   1   39.45    6.38
  -3  13  -1   35.00    5.90
   3 -13   2  268.86   36.76
   3  13   2  261.10   13.85
  -3  13  -2  270.85   13.41
  -3 -13  -2  263.15   15.67
   3  13   2  299.15   39.21
  -3  13  -2  239.90   14.74
  -3  13  -2  269.79   14.47
   3  13   3   24.29   15.15
  -3  13  -3   29.33    6.19
  -3  13  -3   50.03    6.90
   3  13   3   43.54    7.06
  -3 -13  -3   43.50    7.80
   3 -13   4   35.34   22.27
  -3  13  -4   33.70    6.56
   3  13   4   12.44   12.81
   3  13   4   28.43    6.20
  -3  13  -4   26.14    5.09
  -3 -13  -4   30.92    7.51
   3 -13   5   55.14    7.90
  -3 -13  -5   56.56    8.70
  -3  13  -5   52.30    7.13
   3  13   5   54.27    7.87
  -3  13  -5   59.73    8.40
   3 -13   6   20.53    6.19
  -3  13  -6    5.12    3.82
  -3 -13  -6   13.59    7.41
  -3  13  -6    0.91    4.28
   3  13   6   -0.72    5.19
  -3  13  -6    1.94    5.24
  -3 -13  -7   66.00    9.61
  -3  13  -7   51.42    7.41
  -3  13  -7   67.86    7.36
  -3  13  -7   57.11    8.19
   3 -13   7   54.74    7.55
   3  13   7   56.20    8.27
  -3 -13  -8   25.52    7.92
  -3  13  -8   31.37    6.02
  -3  13  -8   21.41    5.15
   3  13   8   18.66    5.67
  -3  13  -8   16.06    5.60
   3 -13   8   17.42    5.24
   3  13   9   62.95    7.99
  -3  13  -9   59.62    7.01
  -3  13  -9   62.86    7.47
  -3  13  -9   48.55    7.78
  -3  13  -9   74.85    7.91
   3 -13   9   56.80    7.21
   3  13  10   -2.71    4.44
   3 -13  10   -0.32    3.74
  -3  13 -10   -4.76    3.81
  -3  13 -10    3.78    4.42
  -3  13 -10   -3.18    3.73
  -3  13 -10   -3.74    4.69
  -3  13 -10   -1.72    5.34
  -3 -13 -10   -5.75    5.14
  -3 -13 -11   44.59    6.25
   3  13  11   43.80    5.82
  -3  13 -11   43.85    5.65
  -3  13 -11   43.43    6.24
  -3  13 -11   48.24    6.96
  -3  13 -11   51.99    5.11
  -3  13 -12   11.23    4.20
  -3  13 -12    5.54    3.95
   3  13  12    7.45    3.39
  -3  13 -12    6.03    4.19
  -3  13 -12    5.81    3.08
   3  13  13   11.14    2.61
  -3  13 -13   17.44    3.89
  -3  13 -13   13.20    3.27
  -3 -13 -14   -1.08    2.05
  -3  14  16    1.59    1.80
  -3  14  16    1.12    1.78
   3  14 -16    5.46    2.10
  -3  14  15   35.86    4.46
   3  14 -15   32.14    4.47
  -3  14  15   30.86    4.23
   3  14 -15   25.23    4.11
  -3  14  15   25.66    3.26
  -3  14  14    3.18    4.40
  -3  14  14    2.72    3.67
   3  14 -14    7.44    4.72
  -3  14  14    2.54    2.98
   3 -14 -14    5.63    3.24
   3  14 -13  158.34   10.94
   3  14 -13  173.55   10.83
  -3  14  13  165.81   10.51
   3  14 -13  176.21    9.39
  -3  14  13  154.51    9.58
  -3  14  13  168.45   11.51
  -3  14  12   -0.96    4.20
   3  14 -12    1.71    4.33
  -3  14  12   -3.49    4.70
   3  14 -12   -0.42    6.27
   3  14 -12   -2.64    4.93
  -3  14  12   -3.53    6.46
  -3  14  11   47.89    8.62
   3  14 -11   47.69    8.13
  -3  14  11   57.83    7.77
  -3  14  11   45.09    6.90
  -3 -14  11   55.60    6.22
   3  14 -11   60.71    8.91
  -3 -14  11   51.07    7.17
  -3  14  10    0.53    3.95
  -3  14  10  -11.33    5.95
  -3 -14  10    4.91    3.80
  -3  14  10   -5.57    7.85
   3  14 -10    0.11    5.74
  -3 -14  10    3.52    4.67
  -3  14  10   -3.25    4.97
  -3  14   9    8.31    4.82
  -3  14   9    1.56    4.82
  -3  14   9   -5.26    7.06
   3  14  -9    1.77    5.44
  -3 -14   9   -1.95    4.49
  -3  14   9    3.28    4.29
  -3  14   8   42.76    6.59
  -3  14   8   40.68    6.90
  -3  14   8   41.50    7.39
  -3  14   8   43.68    8.30
   3  14  -8   22.00    6.15
  -3 -14   8   42.92    6.33
  -3 -14   8   55.07    7.79
  -3  14   7   29.07    5.33
  -3  14   7   42.17    8.19
  -3  14   7   45.62    8.09
  -3  14   7   34.15    6.22
   3  14  -7   36.65    7.22
  -3 -14   7   31.88    6.59
  -3 -14   7   27.68    5.53
  -3  14   6   -2.33    6.20
  -3  14   6    1.61    3.96
  -3  14   6   13.11    5.77
  -3 -14   6    2.40    4.31
  -3 -14   6    6.05    4.53
   3  14  -6    1.61    4.43
  -3 -14   5  293.90   13.91
  -3 -14   5  219.26   35.37
  -3  14   5  264.67   13.89
   3  14  -5  285.17   15.04
  -3  14   5  279.24   40.33
  -3 -14   5  241.62   15.15
  -3  14   5  283.79   16.00
  -3 -14   4   24.95   12.57
  -3  14   4   40.84    6.26
   3  14  -4   46.22    7.16
  -3  14   4   51.85    7.93
  -3  14   3  141.69   29.06
  -3 -14   3  147.14   25.87
  -3 -14   3  132.98   11.52
  -3  14   3  148.36   10.99
  -3  14   3  157.04   12.43
  -3  14   3  169.61   12.34
   3  14  -2   -3.14   13.17
  -3 -14   2   -0.89    4.82
  -3  14   2    4.67    3.97
   3 -14  -2   16.84   13.89
  -3  14   2    8.52    4.63
   3  14  -1   12.72   12.42
  -3  14   1    4.77    4.57
  -3 -14   1    3.18    4.17
  -3 -14   1    4.87    4.37
   3 -14  -1    8.36   12.32
  -3  14   1    2.89    4.83
  -3 -14   0    4.36    4.88
  -3  14   0    1.62    3.83
  -3 -14   0   -1.92    4.38
  -3  14   0    7.49    5.66
   3 -14   1    4.49   14.58
   3  14   1    8.19   14.44
  -3 -14  -1    9.48    6.14
  -3  14  -1   16.28    6.35
  -3  14  -1   10.76    4.66
  -3 -14  -1   11.61    5.29
  -3  14  -1   10.51    4.77
   3  14   1    5.10    4.43
   3  14   2   -1.86   10.66
  -3  14  -2   15.84    4.80
  -3 -14  -2   10.83    5.49
   3  14   2   17.38    5.67
  -3  14  -2   17.12    5.55
  -3  14  -2   18.48    6.53
   3 -14   2   13.97   16.07
  -3  14  -3  266.81   15.06
   3  14   3  266.51   14.68
  -3  14  -3  267.85   13.90
  -3 -14  -3  256.17   16.16
  -3  14  -4   52.37    6.95
   3  14   4   54.94    7.72
  -3 -14  -4   71.76   10.27
  -3  14  -4   73.27    9.22
  -3  14  -5  153.82   11.16
   3  14   5  149.59   11.69
  -3 -14  -5  167.28   14.30
  -3  14  -5  142.15   11.67
   3 -14   5  147.95   11.53
  -3 -14  -6    5.82    7.54
  -3  14  -6   -3.03    5.17
   3 -14   6    9.05    5.32
  -3  14  -6    4.06    4.38
   3  14   6    4.42    5.20
  -3 -14  -7    3.63    7.06
  -3  14  -7   -2.00    4.03
  -3  14  -7    0.96    4.08
   3  14   7   -2.74    5.45
  -3  14  -7    2.11    5.03
   3 -14   7    5.16    4.90
  -3  14  -8   29.52    5.57
  -3  14  -8   22.42    5.72
   3 -14   8   13.58    4.84
  -3  14  -8   23.77    5.33
   3  14   8   19.45    5.44
  -3 -14  -9   -1.64    5.38
  -3  14  -9    9.09    4.08
  -3  14  -9   -2.45    4.27
   3 -14   9    9.70    4.29
  -3  14  -9    4.07    4.03
   3  14   9    0.78    4.51
  -3  14 -10    0.97    4.94
   3 -14  10    4.34    3.67
  -3 -14 -10    4.70    4.79
  -3  14 -10   15.76    4.41
  -3  14 -10    0.84    2.93
   3  14  10    0.31    4.39
  -3  14 -10    4.97    4.25
  -3  14 -11  182.53   10.73
  -3  14 -11  168.53    9.39
  -3  14 -11  168.67    8.76
   3  14  11  155.68    8.74
  -3 -14 -11  155.09    9.17
  -3  14 -12   14.58    4.17
  -3  14 -12   13.64    3.11
   3  14  12    5.46    2.44
  -3 -14 -13   50.57    4.81
  -3  14 -13   48.89    4.20
  -3  15  15    4.42    2.19
  -3  15  15    3.72    2.18
   3  15 -15    3.74    2.31
   3 -15 -14   -0.85    2.18
  -3  15  14   -0.34    2.57
   3  15 -14   -0.45    2.62
   3  15 -14   -0.38    3.36
  -3  15  14   -0.49    2.35
  -3  15  14   -2.32    3.47
  -3  15  13   21.23    4.48
   3  15 -13   23.27    5.21
   3  15 -13   34.23    5.67
  -3  15  13   19.92    3.89
  -3  15  13   23.07    5.42
  -3  15  12    6.66    3.60
   3  15 -12   14.66    3.93
   3  15 -12   17.55    5.63
  -3  15  12   18.17    6.11
   3  15 -12   14.12    5.77
  -3  15  12    8.96    4.00
  -3  15  11   37.72    5.99
  -3  15  11   43.00    6.49
   3  15 -11   37.57    7.18
  -3 -15  11   42.92    6.39
   3  15 -11   38.12    7.44
  -3  15  11   33.59    7.57
   3  15 -10    2.76    5.34
  -3  15  10    6.29    3.92
  -3  15  10    1.50    4.39
  -3 -15  10   -1.58    3.82
  -3  15  10    8.89    6.79
  -3 -15  10   11.01    4.66
   3  15  -9   95.92   10.16
  -3  15   9   80.32    7.89
  -3  15   9   80.94    8.48
  -3  15   9   79.08   10.07
  -3 -15   9   75.48    7.96
  -3 -15   8   -4.62    4.74
   3  15  -8   -9.92    6.69
  -3  15   8   -2.06    3.52
  -3  15   8   -2.06    6.25
  -3 -15   8   -8.53    4.63
  -3  15   8    4.03    5.26
  -3  15   7   37.82    6.35
  -3  15   7   33.47    8.10
  -3 -15   7   40.41    6.97
  -3 -15   7   33.64    5.92
   3  15  -7   30.72    7.08
  -3  15   6   13.32    6.77
   3  15  -6    3.77    4.95
  -3 -15   6    7.20    4.60
  -3 -15   6    5.15    4.09
  -3  15   5    4.93    4.88
   3  15  -5    9.03    5.90
  -3 -15   5    4.08    3.88
  -3  15   5    1.88    6.78
  -3 -15   5    8.28    5.53
  -3  15   4  176.22   13.40
  -3  15   4  160.22   13.06
  -3  15   4  166.26   11.97
   3  15  -4  180.08   12.58
  -3 -15   4  196.92   11.47
  -3 -15   3   53.31    8.63
  -3  15   3   64.14    8.04
  -3  15   3   57.80    8.57
  -3 -15   2    2.25    4.42
  -3  15   2   -2.14    4.95
  -3  15   2    1.39    5.13
  -3 -15   1  247.28   14.21
  -3  15   1  241.77   15.60
  -3 -15   1  228.19   15.29
  -3  15   1  251.77   14.37
  -3  15   0   62.30    9.36
  -3 -15   0   55.67    8.20
  -3 -15   0   59.07    9.11
  -3  15   0   70.55    8.83
  -3  15  -1   31.80    6.78
  -3  15  -1   44.32    6.83
  -3  15  -1   34.06    7.33
  -3 -15  -1   33.30    6.89
  -3 -15  -1   32.00    7.42
  -3 -15  -2  110.74   11.49
  -3  15  -2  101.25    9.93
   3  15   2   96.99    8.36
  -3 -15  -2   95.89   10.73
   3  15   2  110.70   10.09
  -3  15  -2  109.99    9.49
  -3 -15  -3   76.15   10.29
  -3  15  -3   63.73    7.77
  -3  15  -3   53.91    8.04
  -3  15  -4    5.11    5.35
  -3  15  -4   -2.53    4.65
   3  15   4    6.67    6.07
  -3 -15  -4   -0.44    6.12
  -3 -15  -5   -1.30    7.15
  -3  15  -5   -2.04    4.45
   3 -15   5   12.85    5.89
  -3  15  -5    7.82    5.01
   3  15   5    6.57    5.72
  -3  15  -6   -4.04    4.43
   3  15   6    4.90    5.79
  -3 -15  -6   -6.48    7.37
  -3  15  -6    4.29    5.32
   3 -15   6    4.08    4.44
   3  15   7   10.09    5.57
  -3  15  -7    8.77    4.68
   3 -15   7    8.35    4.62
  -3  15  -7    6.23    4.54
   3  15   8    8.89    4.86
  -3  15  -8   11.39    3.90
   3 -15   8    6.63    4.16
  -3  15  -8    3.57    4.12
  -3  15  -8    0.48    3.59
  -3 -15  -9  107.14   10.23
  -3  15  -9  120.57    8.34
   3 -15   9  111.20    8.31
  -3  15  -9  108.42    7.31
  -3  15  -9  124.30    7.72
   3  15   9  111.79    8.53
  -3  15 -10   -1.35    3.68
  -3 -15 -10   -2.57    4.03
   3  15  10   -7.95    4.06
   3 -15  10    5.59    3.49
  -3  15 -10    0.24    2.91
  -3  15 -10   -2.34    2.25
  -3  15 -11    8.96    3.97
  -3  15 -11    9.77    2.76
  -3 -15 -11   12.48    3.15
  -3  15 -11   15.91    3.89
   3  15  11    6.64    2.80
  -3  15 -12    5.22    2.97
  -3 -15 -12    2.88    2.70
   3  15  12   -0.73    1.55
  -3 -15 -12   -1.03    2.66
   3  16 -14    0.83    2.32
  -3  16  14   -5.07    2.55
  -3  16  14    1.91    1.90
  -3  16  13   50.56    4.66
   3  16 -13   55.47    5.60
   3  16 -13   48.20    5.35
  -3  16  13   34.80    3.82
   3 -16 -13   41.85    4.88
  -3  16  13   45.33    5.22
   3  16 -12    4.51    4.24
  -3  16  12   -3.79    5.01
   3  16 -12    0.08    4.51
  -3  16  12   -0.73    3.03
  -3  16  11   -0.79    3.59
  -3  16  11    0.63    3.92
   3  16 -11   -1.60    4.71
  -3 -16  11   10.40    3.97
   3  16 -11    5.62    5.03
  -3  16  11   -5.07    6.07
  -3  16  10   48.87    5.96
  -3  16  10   31.57    5.46
  -3 -16  10   35.96    4.91
   3  16 -10   22.33    6.17
  -3 -16  10   41.72    5.86
   3  16 -10   49.74    7.95
  -3  16  10   37.18    7.20
   3  16  -9   67.60    8.65
  -3  16   9   77.02    9.53
  -3  16   9   70.74    7.65
  -3 -16   9   75.84    7.51
  -3  16   9   74.45    7.33
  -3  16   8    0.74    6.45
   3  16  -8    5.64    6.07
  -3 -16   8   -2.43    4.28
  -3 -16   8   11.55    4.19
  -3 -16   7   -1.20    4.61
  -3  16   7    6.73    4.64
  -3 -16   7    4.53    4.14
   3  16  -7   -6.01    6.24
  -3  16   7   10.69    7.03
  -3 -16   6  101.60    8.26
  -3  16   6  121.40   12.33
  -3  16   6   82.81    9.61
  -3 -16   6  108.63   10.23
  -3  16   6  101.13    9.12
   3  16  -6   98.62    9.94
  -3  16   6  103.90    9.78
  -3 -16   5   62.28    7.30
  -3  16   5   66.25    9.98
   3  16  -5   43.73    7.82
  -3  16   5   50.27    8.20
  -3  16   5   45.37    7.62
  -3 -16   5   44.86    7.33
  -3 -16   4   18.91    5.95
   3  16  -4   27.55    7.04
  -3 -16   4   29.95    5.80
  -3  16   4    6.00    4.99
  -3  16   4   17.07    6.15
  -3  16   3    5.36    5.83
  -3  16   3    2.84    5.48
   3  16  -3   14.78    6.54
  -3 -16   2    3.30    5.58
  -3  16   2    4.31    5.57
  -3  16   2    3.77    4.86
  -3 -16   1   16.72    6.26
  -3  16   1   13.93    5.42
  -3  16   1   17.20    6.35
  -3  16   0   25.79    6.94
  -3 -16   0   17.23    6.48
  -3  16   0   33.43    6.11
  -3  16   0   18.86    6.69
  -3 -16   0   21.97    5.98
  -3  16  -1    8.26    4.83
  -3 -16  -1   10.22    5.85
  -3 -16  -1    6.45    5.89
  -3  16  -1    2.02    5.41
  -3  16  -2   52.18    7.11
  -3 -16  -2   41.57    7.78
  -3 -16  -2   37.51    8.68
  -3  16  -2   42.74    7.70
   3  16   2   37.78    5.71
  -3 -16  -3  124.70   11.97
   3  16   3  107.10    8.87
   3  16   3  123.69   10.76
  -3  16  -3  123.40    9.76
  -3  16  -3  133.93   11.05
  -3 -16  -3  109.82   12.67
  -3 -16  -4   12.74    7.07
  -3  16  -4   27.64    6.68
  -3  16  -4    3.34    5.06
   3 -16   4   30.11    7.11
  -3 -16  -4   23.21    7.92
   3  16   4   26.28    7.12
   3 -16   5   16.76    6.19
  -3  16  -5    4.17    5.29
  -3 -16  -5    2.60    7.11
  -3  16  -5   -0.48    4.44
  -3 -16  -5    5.46    6.61
  -3  16  -6   23.20    5.70
   3 -16   6   22.11    5.58
  -3  16  -6   24.01    5.42
  -3  16  -7   -1.74    4.00
   3 -16   7    2.29    4.24
   3  16   7    0.49    4.50
  -3  16  -7   -4.63    3.83
  -3 -16  -8   25.18    6.66
  -3  16  -8   27.80    4.77
   3  16   8   17.49    4.14
   3 -16   8   27.04    5.49
  -3 -16  -9    2.06    4.52
  -3  16  -9   -1.39    4.17
  -3  16  -9    5.95    3.19
  -3  16  -9   -1.15    2.46
   3 -16   9    8.24    3.44
  -3  16 -10   -4.57    3.72
  -3 -16 -10   -1.06    3.37
  -3  16 -10   -4.27    2.96
   3  16  10   -4.74    3.13
  -3 -16 -10    0.77    3.65
  -3  16 -11   16.47    3.38
  -3 -16 -11   16.71    3.53
  -3  16 -11   21.34    2.98
   3  16  11   10.79    2.23
  -3 -16 -11   18.30    3.81
   3 -17 -13    1.90    2.11
  -3  17  13    2.86    1.82
   3  17 -13    1.65    2.21
   3  17 -12   13.03    3.91
   3 -17 -12   16.67    4.06
   3  17 -12   17.71    3.74
  -3  17  12   12.60    3.31
  -3  17  12   14.65    3.59
  -3  17  11   40.89    5.59
   3  17 -11   49.01    6.14
   3  17 -11   37.73    5.49
  -3  17  11   31.13    4.27
  -3  17  11   23.67    4.73
  -3 -17  10   16.89    4.05
  -3  17  10   15.41    5.27
  -3  17  10   15.88    4.13
  -3  17  10    2.27    3.23
   3  17 -10   11.14    4.43
   3  17 -10   10.58    5.09
  -3  17  10    1.47    5.54
  -3  17   9   32.44    6.28
  -3  17   9   23.99    5.20
  -3  17   9   24.89    6.05
  -3 -17   9   33.18    4.44
  -3  17   9   36.60    5.39
   3  17  -9   31.10    6.02
  -3 -17   9   36.82    5.21
  -3  17   8   -2.37    4.30
  -3 -17   8   -1.66    3.72
   3  17  -8   -8.57    5.62
  -3  17   8   -9.11    6.93
  -3  17   8    2.72    4.92
  -3 -17   7   41.38    5.23
  -3  17   7   28.60    5.46
  -3 -17   7   35.75    6.08
   3  17  -7   38.46    6.47
  -3  17   7   45.63    8.87
  -3  17   7   41.22    7.24
   3  17  -6   12.05    5.57
  -3 -17   6   12.06    4.00
  -3  17   6   -0.55    4.93
  -3 -17   6   10.25    4.61
  -3  17   6   19.24    6.61
   3  17  -5   37.96    7.24
  -3 -17   5   30.04    5.16
  -3  17   5   24.40    6.18
  -3 -17   5   34.24    6.65
  -3  17   5   36.88    7.09
   3  17  -4    5.46    5.46
  -3 -17   4    4.61    3.89
  -3  17   4    2.96    4.74
  -3 -17   4    2.14    4.39
  -3  17   4    0.85    5.46
  -3  17   3   34.26    7.28
  -3  17   3   37.74    6.89
   3  17  -3   47.01    7.66
  -3 -17   3   45.30    6.18
  -3  17   2    6.04    4.91
  -3  17   2   12.83    5.94
  -3  17   1  146.26   11.70
  -3 -17   1  127.25   11.89
  -3  17   1  130.84   11.68
  -3 -17   1  119.75   10.21
  -3  17   1  153.36   10.49
  -3  17   0   29.29    5.77
  -3  17   0   21.58    6.94
  -3 -17   0   23.70    7.08
  -3  17  -1   30.85    5.86
  -3  17  -1   23.18    7.03
  -3 -17  -1   16.63    6.41
  -3  17  -2   -2.28    4.32
  -3  17  -2    4.43    4.93
  -3  17  -2    0.73    5.55
   3  17   2    3.43    3.37
  -3  17  -3   -1.29    4.49
   3  17   3    2.85    3.01
  -3  17  -3    1.75    4.19
  -3 -17  -3   -1.02    5.89
  -3 -17  -4   11.99    6.75
   3  17   4    5.84    3.37
  -3  17  -4   17.81    5.17
   3 -17   4   16.16    6.09
  -3  17  -4    8.47    4.66
  -3  17  -5   12.61    4.04
  -3 -17  -5    9.63    6.28
   3  17   5   11.33    3.50
  -3  17  -5    6.78    4.40
   3 -17   5    8.46    5.27
   3  17   6    0.63    2.76
  -3 -17  -6   -2.84    6.37
  -3  17  -6   -5.78    3.61
   3  17   6    1.78    4.37
  -3  17  -6    1.13    3.57
   3 -17   6    4.30    3.92
  -3 -17  -7    1.66    5.58
   3  17   7    4.55    2.42
  -3 -17  -7   -1.32    4.97
  -3  17  -7    0.49    2.86
   3  17   7   -0.16    4.15
   3 -17   7   -2.17    3.93
  -3  17  -7    6.13    3.50
   3 -17   8    2.45    3.16
  -3 -17  -8   -5.44    4.99
  -3 -17  -8    0.29    3.15
   3  17   8   -0.14    1.97
  -3 -17  -8   -2.13    4.20
  -3  17  -8    2.58    2.38
  -3  17  -8   -3.87    2.64
   3  17   8   -0.35    3.64
  -3  17  -9   27.45    4.70
  -3 -17  -9   15.74    3.57
  -3 -17  -9   27.52    4.87
  -3 -17  -9   23.16    5.01
   3 -17   9   21.33    3.31
  -3  17  -9   22.77    3.75
  -3 -17 -10    5.00    2.86
  -3  17 -10    6.10    2.17
  -3 -17 -10    2.85    2.20
  -3  17 -10    3.05    2.66
  -3  18  12   12.95    2.42
   3  18 -12   14.63    2.66
   3 -18 -12    9.34    2.68
  -3  18  11   59.40    5.20
   3 -18 -11   72.68    6.39
   3  18 -11   62.84    5.28
   3  18 -11   62.40    5.31
  -3  18  10   27.41    4.67
   3  18 -10   29.44    4.70
   3  18 -10   26.99    4.71
  -3 -18   9   -6.68    3.06
  -3  18   9    3.25    3.95
   3  18  -9   -5.78    4.44
  -3 -18   9    1.45    2.49
   3  18  -9   -3.89    4.19
  -3  18   8   10.59    4.68
   3  18  -8    6.47    4.38
  -3 -18   8   13.06    3.33
  -3  18   8    8.13    3.18
  -3  18   7   65.83    7.63
   3  18  -7   70.13    7.95
  -3 -18   7   61.77    5.87
  -3  18   7   53.62    6.60
  -3 -18   6   43.57    5.33
  -3  18   6   36.07    6.74
   3  18  -6   33.91    6.14
  -3 -18   6   22.13    5.06
  -3  18   6   38.90    6.27
  -3 -18   5   38.18    4.96
  -3  18   5   33.16    6.93
   3  18  -5   34.45    6.54
  -3 -18   5   31.23    5.85
  -3  18   5   24.95    5.63
  -3 -18   4   20.13    4.14
  -3  18   4   23.89    6.46
   3  18  -4   20.94    6.20
  -3 -18   4   18.35    5.25
  -3  18   4   20.17    5.62
  -3 -18   3   28.75    4.92
  -3  18   3   30.85    6.44
   3  18  -3   26.17    6.51
  -3 -18   3   20.03    5.41
  -3  18   3   24.23    6.83
  -3  18   2   19.67    6.23
  -3  18   2   25.59    6.39
  -3  18   2   25.83    5.55
   3  18  -2   32.71    7.01
  -3  18   1    5.06    5.33
  -3  18   1    2.17    4.06
  -3  18   0   30.11    5.34
  -3 -18   0   27.41    7.00
  -3  18   0   25.14    6.68
  -3 -18   0   22.06    5.24
  -3  18  -1   15.87    4.41
  -3 -18  -1   18.77    6.22
  -3  18  -1    6.31    5.45
  -3 -18  -1   19.16    5.69
  -3  18  -2   24.81    5.00
  -3 -18  -2   29.97    6.58
  -3 -18  -2   30.17    7.40
  -3  18  -2   28.04    5.75
  -3  18  -3  121.49    8.61
  -3 -18  -3  114.22   10.90
  -3 -18  -3  121.58   10.81
  -3  18  -3  128.68    9.69
   3 -18   3  147.03   10.61
  -3 -18  -4    2.07    5.27
  -3  18  -4    1.57    3.81
   3 -18   4    3.31    4.47
  -3  18  -4    5.23    3.59
  -3 -18  -5   15.47    5.43
  -3 -18  -5   34.23    7.00
   3 -18   5   30.66    5.56
  -3  18  -5   23.54    4.53
  -3  18  -5   28.65    4.66
  -3 -18  -6    7.69    4.90
  -3  18  -6    3.59    2.72
  -3 -18  -6   17.17    5.77
  -3  18  -6    9.67    3.52
   3 -18   6    8.49    3.84
  -3  18  -7    1.48    3.01
  -3 -18  -7   -0.52    3.59
  -3  18  -7    4.79    2.50
  -3 -18  -7    2.62    4.47
   3 -18   7   -2.10    3.13
  -3 -18  -8    0.53    3.57
  -3  18  -8    3.24    2.82
  -3  18  -8    4.43    2.61
  -3 -18  -8    5.07    3.18
   3 -18   8    9.68    2.88
  -3  18  -9    2.15    2.08
  -3 -18  -9   -0.50    2.48
  -3  18  -9    4.63    1.98
   3 -19 -11    9.78    2.70
   3  19 -10    5.12    2.63
   3 -19 -10    4.97    3.31
  -3  19  10   -1.35    2.55
   3  19 -10    5.16    2.22
   3  19  -9   15.80    3.45
  -3  19   9   20.07    3.67
   3  19  -9   13.81    3.43
   3  19  -8   -1.00    3.63
   3  19  -8    0.05    3.15
  -3 -19   8   -3.43    2.72
  -3  19   8    0.05    3.34
  -3 -19   8    6.50    2.33
   3  19  -7   46.41    5.50
  -3 -19   7   49.08    4.56
   3  19  -7   47.04    5.78
  -3  19   7   45.79    6.04
  -3 -19   6   38.24    4.20
  -3  19   6   25.53    4.47
   3  19  -6   40.34    5.94
  -3  19   6   40.77    6.36
  -3  19   5    6.35    5.10
  -3 -19   5    6.61    3.51
  -3 -19   5    5.88    2.66
  -3  19   5    1.58    3.01
   3  19  -5    1.92    4.32
  -3  19   4   38.38    6.68
  -3 -19   4   40.90    5.71
  -3 -19   4   31.17    4.07
  -3  19   4   38.26    5.83
   3  19  -4   36.33    6.31
  -3  19   3   36.22    6.74
  -3 -19   3   27.39    5.52
   3  19  -3   38.19    6.62
  -3  19   3   38.20    5.23
  -3  19   2    0.06    4.87
  -3 -19   2   -5.93    4.15
   3  19  -2    5.38    4.92
  -3  19   2    1.84    3.73
  -3  19   1   17.65    5.77
  -3  19   1   31.11    4.98
   3  19  -1   19.04    5.65
   3  19   0    3.97    4.68
  -3  19   0   -3.49    3.37
  -3 -19   0   -5.95    3.92
  -3  19   0    0.79    5.24
  -3 -19  -1   11.88    4.35
  -3  19  -1    2.59    3.54
  -3  19  -1    6.62    3.59
  -3 -19  -2    3.25    4.30
  -3 -19  -2   -1.29    3.87
   3 -19   2    7.65    4.98
  -3  19  -2    2.62    3.34
  -3  19  -2   -3.07    3.14
  -3 -19  -3    7.76    4.47
   3 -19   3   12.14    4.80
  -3  19  -3    3.17    3.16
  -3  19  -3    6.31    3.00
  -3 -19  -3    3.29    4.37
  -3 -19  -4   17.12    4.78
  -3  19  -4   21.29    4.04
   3 -19   4   22.31    4.78
  -3  19  -4   21.88    3.87
  -3 -19  -4   20.33    5.63
  -3 -19  -5   -4.16    3.60
  -3 -19  -5    1.63    4.29
  -3  19  -5    3.98    2.50
   3 -19   5   -0.34    3.17
  -3  19  -5   -1.72    2.21
  -3  19  -6    0.11    2.10
  -3 -19  -6    3.35    3.16
   3 -19   6   -0.21    2.69
  -3  19  -7    0.03    1.91
  -3 -19  -7    0.18    2.30
  -3  19  -7    9.06    2.73
   3 -19   7    9.65    2.57
  -3 -19  -7    0.75    3.31
  -3 -19  -8    3.96    2.35
  -3  20   9    2.67    1.83
   3 -20  -9    6.41    2.91
   3  20  -9    7.49    2.21
   3 -20  -8   37.18    4.61
   3  20  -8   32.54    3.95
  -3  20   8   30.85    3.80
   3  20  -8   25.08    3.03
   3 -20  -7    0.45    3.39
   3  20  -7    4.47    2.72
  -3 -20   7   -0.33    2.23
   3  20  -7    1.75    2.15
  -3  20   7    5.40    2.85
  -3  20   6    5.75    2.48
   3  20  -6   -1.80    3.45
   3 -20  -6   -4.16    3.82
   3  20  -6   -0.24    2.19
  -3  20   6    1.18    3.08
   3  20  -5   69.50    6.25
  -3  20   5   72.32    5.31
   3  20  -5   70.99    5.35
  -3  20   5   69.62    6.77
   3  20  -4   -9.46    4.38
  -3  20   4   -1.98    2.53
  -3  20   4   -0.11    3.71
   3 -20  -4  -12.70    3.77
  -3 -20   3    0.36    2.79
  -3  20   3   -0.23    3.84
  -3  20   3    8.67    3.19
   3  20  -3   -1.23    3.92
  -3 -20   2    5.23    3.35
   3  20  -2    6.41    3.92
  -3  20   2    8.77    3.08
  -3  20   2   13.45    4.99
  -3  20   1    3.92    3.24
  -3 -20   1   -2.37    3.53
   3  20  -1    8.85    4.30
  -3  20   1   -2.21    2.85
  -3  20   1    3.09    4.29
  -3 -20   0   21.31    5.14
  -3  20   0   28.53    3.87
  -3  20   0   35.57    4.55
  -3  20   0   29.69    3.93
   3  20   0   39.57    5.65
   3 -20   1   39.60    5.77
  -3  20  -1   38.89    4.81
  -3  20  -1   31.41    4.16
   3  20   1   32.96    5.15
  -3 -20  -2   -5.21    3.30
   3 -20   2    3.67    3.54
  -3  20  -2    1.18    2.33
   3  20   2    7.68    3.88
  -3  20  -2   -3.47    2.43
   3 -20   3   -0.49    2.97
  -3  20  -3    1.17    2.14
  -3  20  -3    5.59    2.30
  -3 -20  -4   -0.21    3.20
  -3  20  -4   -0.64    1.77
   3 -20   4   -4.39    3.06
  -3 -20  -5   10.25    3.15
   3 -20   5   11.38    2.99
  -3  20  -6   35.73    3.43
  -3 -20  -6   29.97    3.75
   3 -20   6   39.66    3.53
  -3  21   7   -2.59    1.92
   3  21  -6   34.39    3.62
  -3  21   6   35.85    3.79
   3  21  -5   -0.86    2.20
  -3  21   5    0.40    2.52
   3  21  -4   10.96    3.03
  -3  21   4    0.60    1.75
  -3  21   4    9.33    3.33
   3  21  -3   -3.97    3.05
  -3  21   3   -2.52    2.21
  -3  21   3   -5.01    2.78
  -3  21   2    8.25    2.37
  -3  21   2   12.23    2.76
  -3  21   1    5.11    2.18
   3  21  -1    2.89    2.63
  -3 -21   1    1.83    2.30
   3  21   0    9.79    3.23
   3 -21   0    6.03    3.12
  -3  21   0    0.63    1.73
  -3 -21   0    2.60    2.46
   3  21   1    2.98    2.71
  -3  21  -1    0.14    1.52
   3 -21   1   -0.29    2.64
  -3 -21  -1   -0.88    2.38
   3  21   2    4.79    2.60
   3 -21   2   -1.83    2.56
   3  21   3   -1.75    2.03
  -3 -21  -3   -0.85    2.24
   3 -21   3    1.43    2.09
   3 -21   4   23.65    2.94
   3 -22  -3    1.95    1.74
   3 -22  -2   22.65    3.17
   3 -22  -1    3.10    1.96
   3 -22   0    4.03    1.82
   4   0 -20   68.37    5.59
  -4   0  20   63.92    3.96
  -4   0  20   67.77    4.92
   4   0 -19   -2.26    4.67
  -4   0  19    9.19    4.00
  -4   0  19    3.27    3.88
  -4   0  18  283.35   12.83
  -4   0  18  258.70   10.39
   4   0 -18  261.65   14.33
  -4   0  17    1.33    5.32
   4   0 -17   13.08    7.70
  -4   0  16   26.25    7.14
   4   0 -16   35.57    8.76
  -4   0  15    1.86    5.29
   4   0 -15    0.21    6.07
  -4   0  14   34.44    6.42
   4   0 -14   32.14    7.31
   4   0 -14   47.86   17.47
   4   0 -13    7.22   10.14
  -4   0  13    1.31    3.72
   4   0 -13    5.90    5.37
  -4   0  12   24.10   14.13
  -4   0  12   13.66    4.53
   4   0 -12   16.42    5.59
  -4   0  11   -1.03    9.76
  -4   0  10 1676.97   79.51
  -4   0   9  -11.78    5.84
  -4   0   9    1.19   10.77
  -4   0   8  430.54   28.77
  -4   0   8  439.36   38.52
  -4   0   7    0.93    5.71
  -4   0   7  -11.82   11.76
  -4   0   6   15.76    6.85
  -4   0   6   22.64    6.47
  -4   0   6   12.32   11.18
  -4   0   5   -3.35    5.80
  -4   0   5    3.84    5.20
  -4   0   5   -5.20    8.73
  -4   0   4  255.07   21.74
  -4   0   4  262.90   22.84
  -4   0   4  238.77   23.74
  -4   0   3    0.83    7.12
  -4   0   3   -2.79    2.73
  -4   0   3    6.34    9.26
  -4   0   3   -3.00    6.67
  -4   0   2  147.89   18.51
  -4   0   2  153.78   20.31
  -4   0   2  136.01   14.98
  -4   0   1    2.31   10.32
  -4   0   1   11.32   12.23
  -4   0   1    6.92    5.96
   4   0  -1   -1.52    2.29
  -4   0   0  694.77   42.88
  -4   0   0  628.96   36.27
  -4   0   0  619.47   35.90
  -4   0  -1   -2.41    9.72
   4   0   1   -2.81    2.29
  -4   0  -1    7.22   11.95
  -4   0  -1    7.00   11.06
  -4   0  -2 1180.64   58.34
   4   0   2 1241.63   34.92
  -4   0  -2 1207.19   54.41
  -4   0  -3    5.75    3.91
   4   0   3    1.73    4.40
  -4   0  -3    5.39    9.84
  -4   0  -3   12.08   12.13
  -4   0  -4 4512.63   97.53
   4   0   4 4625.82   89.37
  -4   0  -4 4438.48  114.37
  -4   0  -4 4382.79  113.24
  -4   0  -5  -12.99   12.52
  -4   0  -5    5.74    5.76
  -4   0  -5   -1.92   10.56
  -4   0  -6  784.07   48.77
  -4   0  -6  861.55   50.32
  -4   0  -7   -8.15    7.61
  -4   0  -8  711.95   53.02
  -4   0  -8  745.13   57.92
  -4   0  -9    5.42    5.01
  -4   0  -9    0.63    5.04
  -4   0  -9   -2.77    3.86
  -4   0  -9   -3.94    9.01
  -4   0  -9    3.72    4.91
  -4   0  -9   -8.78   15.41
  -4   0 -10   13.91    9.24
  -4   0 -10   23.30    6.48
  -4   0 -10   17.07    6.34
  -4   0 -10   19.35   12.52
  -4   0 -10   28.01    6.39
  -4   0 -11    2.78    5.22
  -4   0 -11    3.53    5.47
  -4   0 -11   -6.85    6.60
  -4   0 -12   56.32    8.93
  -4   0 -12   55.95    9.33
  -4   0 -12   52.36    8.91
  -4   0 -13    0.19    5.76
  -4   0 -13    0.67    6.75
  -4   0 -14  238.31   14.22
  -4   0 -14  236.35   14.37
  -4   0 -15    5.16    4.91
  -4   0 -15   -3.44    3.63
  -4   0 -15    9.86    5.21
  -4   0 -16  135.28    7.74
  -4   0 -16  134.38    7.34
  -4   0 -16  134.05    7.70
   4   1 -20   13.68    3.63
   4  -1 -20   13.60    3.46
  -4   1  20   12.54    2.33
  -4   1  20   19.44    3.13
  -4  -1  20   18.33    3.05
  -4   1  20   15.66    2.28
   4   1 -19    0.32    4.53
   4  -1 -19    3.31    4.43
  -4   1  19   13.12    3.91
  -4  -1  19    6.74    2.78
  -4   1  19   -1.30    3.62
  -4  -1  19    5.79    3.98
  -4   1  18   19.63    5.93
  -4  -1  18   26.60    5.99
  -4  -1  18   26.91    4.19
   4  -1 -18   24.91    6.88
   4   1 -18   22.94    7.14
  -4   1  17   27.12    6.76
  -4  -1  17   30.56    6.61
  -4   1  17   27.68    4.76
   4  -1 -17   33.42    8.30
   4   1 -17   26.50    8.45
  -4   1  16    3.99    5.87
  -4  -1  16    7.30    6.10
   4  -1 -16   13.18    7.82
   4   1 -16    9.48    7.53
  -4   1  15   34.19    7.51
  -4  -1  15   35.17    7.33
   4  -1 -15   43.81    8.63
   4   1 -15   32.60    8.11
  -4   1  14   18.74    5.99
  -4  -1  14   28.03    6.26
   4  -1 -14   15.64    5.84
   4   1 -14   20.46    7.23
  -4   1  13   29.33    5.94
   4  -1 -13   34.23    6.49
   4   1 -13   32.87    6.73
  -4   1  13   18.97   10.53
   4  -1 -13   17.89    8.64
   4   1 -12 1339.42   76.38
  -4   1  12 1360.79   29.30
   4   1 -12 1338.36   32.01
   4  -1 -12 1312.25   31.89
  -4   1  12 1367.14   75.69
  -4  -1  12 1350.64   74.61
  -4   1  11   27.45   15.78
  -4  -1  11   19.93   12.52
   4   1 -11   21.86   13.24
  -4  -1  10  147.61   19.31
  -4   1  10  148.89   25.03
  -4  -1  10  182.32   27.20
   4   1 -10  167.61   24.62
  -4  -1   9  405.48   29.86
  -4   1   9  424.91   40.06
  -4  -1   9  376.33   36.74
  -4  -1   8  677.24   37.05
  -4   1   8  710.67   35.03
  -4   1   8  669.23   47.13
  -4  -1   8  662.88   47.04
  -4  -1   7   21.93    8.74
  -4   1   7   11.84    4.39
  -4   1   7   24.73    6.69
  -4  -1   7   18.02   15.75
  -4   1   7   11.58   12.53
  -4  -1   6  637.96   34.70
  -4   1   6  605.88   31.81
  -4  -1   6  618.40   41.81
  -4   1   6  646.64   30.73
  -4   1   6  637.81   42.59
  -4  -1   5   30.63   10.32
  -4   1   5   30.03    8.86
  -4  -1   5   29.12    8.62
  -4   1   5   23.22    8.96
  -4   1   5   17.31   11.07
  -4  -1   5   27.32    9.17
  -4   1   4  221.87   22.21
  -4   1   4  200.92   20.69
  -4  -1   4  212.34   20.60
  -4  -1   4  203.93   21.16
  -4  -1   4  196.94   19.29
  -4   1   4  188.90   18.50
  -4  -1   4  185.54   13.85
  -4  -1   3    1.39    6.78
  -4   1   3   -0.93    7.73
  -4  -1   3    0.10    2.41
  -4   1   3    2.87    7.64
  -4  -1   3    9.99    7.80
  -4   1   3    1.98    7.19
  -4  -1   3    2.91    6.21
  -4   1   3    0.44    1.40
  -4  -1   2  133.33   17.46
  -4   1   2  131.98   16.67
  -4   1   2  141.83   15.68
  -4  -1   2  122.06   19.00
  -4  -1   2  134.39   15.11
  -4   1   2  160.54   21.43
   4  -1  -2  130.31    7.72
  -4  -1   1  365.85   27.59
  -4   1   1  398.48   28.77
   4   1  -1  382.43   13.52
  -4   1   1  413.38   33.07
  -4   1   1  388.56   22.55
  -4  -1   1  366.25   30.55
   4  -1  -1  404.55   17.33
   4   1  -1  408.92   12.96
  -4  -1   1  404.85   28.78
  -4  -1   0 1119.48   49.15
  -4   1   0 1132.25   49.67
   4   1   0 1093.01   26.22
  -4  -1   0 1099.86   53.63
  -4   1   0 1152.75   33.96
  -4   1   0 1156.48   55.58
   4  -1   0 1072.00   33.02
  -4   1   0 1072.30   46.94
  -4  -1   0 1106.22   48.17
  -4  -1  -1  222.13   25.33
  -4   1  -1  230.62   26.74
  -4  -1  -1  236.36   23.62
   4   1   1  214.85   14.28
  -4   1  -1  196.32   21.92
  -4  -1  -1  215.23   23.63
  -4  -1  -2 1822.65   65.57
   4   1   2 1743.41   46.94
  -4   1  -2 1793.59   72.53
  -4  -1  -2 1737.10   69.91
  -4  -1  -2 1830.71   47.67
  -4  -1  -2 1758.15   66.70
  -4   1  -2 1708.29   63.28
   4   1   3  474.27   27.82
  -4  -1  -3  515.59   38.93
  -4   1  -3  479.08   38.28
  -4  -1  -3  525.77   29.22
  -4  -1  -3  476.86   37.76
  -4   1  -3  452.83   35.13
   4   1   4  967.97   43.63
  -4  -1  -4  931.51   51.57
  -4   1  -4  915.66   52.39
  -4   1  -4  932.63   52.13
  -4  -1  -4  951.06   43.79
  -4   1  -4  871.79   44.58
  -4  -1  -5   17.31    8.92
  -4   1  -5   19.36    8.42
  -4   1  -5   23.43   10.36
  -4  -1  -5    7.07    8.77
  -4   1  -5   17.81   12.29
   4   1   5   18.79    7.48
  -4  -1  -6   66.63   14.07
  -4   1  -6   62.90   15.47
  -4   1  -6   79.82   16.75
   4   1   6   79.90   16.64
  -4   1  -6   54.21   14.79
  -4   1  -7   46.26   15.51
  -4  -1  -7   41.49   14.20
  -4   1  -7   42.40   13.43
  -4   1  -8   -3.08   14.60
  -4  -1  -8    2.72    9.77
  -4   1  -8   -9.36    9.62
  -4  -1  -9   64.32    8.44
  -4   1  -9   62.85    8.26
  -4  -1  -9   65.90   17.89
  -4   1  -9   72.59   20.95
  -4   1  -9   61.32    6.70
  -4   1  -9   84.03   20.62
  -4  -1  -9   65.48    7.88
  -4   1  -9   66.71    7.61
  -4  -1  -9   62.65    8.13
  -4   1  -9   60.16    8.55
  -4   1 -10   92.81   10.76
  -4  -1 -10   92.04   10.13
  -4  -1 -10  103.73   24.16
  -4   1 -10   86.94   20.23
  -4  -1 -10  149.13   30.01
  -4  -1 -10  100.33    9.81
  -4   1 -10  101.25   10.07
  -4   1 -10   94.21    8.78
  -4  -1 -10   85.23    9.41
  -4   1 -10  101.18   10.71
  -4  -1 -11    7.15    6.29
  -4   1 -11   15.59    6.57
  -4  -1 -11   10.87    6.92
  -4   1 -11   12.60    6.34
  -4   1 -11   13.50    6.79
  -4  -1 -11    6.22    5.80
  -4   1 -12   41.91    8.01
  -4  -1 -12   44.67    8.73
  -4  -1 -12   34.18    7.69
  -4   1 -12   50.40    8.52
  -4   1 -12   41.16    8.90
  -4  -1 -12   25.89    6.85
  -4   1 -13   -1.51    6.29
  -4  -1 -13   -3.87    6.37
  -4   1 -13   -4.42    7.00
  -4   1 -13   -3.44    5.97
  -4  -1 -14  126.41   12.04
  -4   1 -14  110.78   10.50
  -4   1 -14  126.43   11.45
  -4  -1 -14  103.40   10.19
  -4   1 -15   51.08    6.69
  -4  -1 -15   58.86    7.51
  -4  -1 -15   52.40    6.82
  -4   1 -15   55.53    7.46
  -4  -1 -15   47.30    5.01
  -4  -1 -16   20.78    3.97
  -4   1 -16   18.33    4.00
  -4   1 -16   10.78    2.74
  -4  -1 -16   18.90    3.80
  -4   1 -16   18.08    3.27
  -4   1 -16   14.00    3.41
  -4  -1 -16   13.96    3.75
  -4   2  20   72.59    4.70
  -4   2  20   67.46    4.13
   4  -2 -20   64.86    5.36
   4   2 -20   68.62    5.57
  -4   2  20   70.04    4.80
  -4  -2  20   78.89    5.03
  -4   2  19   10.13    3.85
   4   2 -19   11.02    5.13
   4  -2 -19    1.69    4.42
  -4   2  19    6.76    3.85
  -4  -2  19    1.87    3.41
  -4   2  18  276.10   12.49
  -4   2  18  268.72   12.64
  -4  -2  18  276.52   12.65
   4   2 -18  249.38   13.85
   4  -2 -18  241.23   13.49
  -4   2  17   24.51    4.62
  -4   2  17   31.28    7.32
  -4  -2  17   22.04    6.66
   4   2 -17   18.52    7.99
   4  -2 -17   26.53    8.01
  -4   2  16  181.49   10.86
   4  -2 -16  143.29   12.69
   4   2 -16  147.35   13.18
  -4   2  16  163.49   10.52
  -4   2  16  151.50   11.71
  -4  -2  16  160.59   11.62
   4   2 -15   99.22   11.51
   4  -2 -15  117.54   12.04
  -4   2  15   99.48    9.86
  -4  -2  15   99.97    9.85
   4  -2 -14  292.66   16.59
   4   2 -14  278.88   16.72
  -4   2  14  283.84   14.58
   4   2 -13   47.11    7.98
   4  -2 -13   41.18    6.94
  -4   2  13   43.70    6.36
   4   2 -12   67.58    8.20
  -4   2  12   74.10   19.68
   4   2 -12   49.94   16.09
   4  -2 -12   63.21    7.90
  -4   2  12   67.61    7.19
  -4   2  11   14.81   14.66
   4   2 -11   24.91   13.57
  -4   2  10  329.39   37.02
  -4  -2  10  313.95   36.02
   4   2 -10  321.32   32.56
  -4  -2  10  305.04   28.07
  -4   2   9   19.01   15.14
  -4  -2   9   25.03   13.24
   4   2  -9   28.82   11.01
  -4  -2   9   20.11    8.24
  -4  -2   8  513.38   41.51
  -4   2   8  578.87   45.42
   4   2  -8  532.04   35.92
  -4  -2   8  544.78   35.55
  -4   2   7  273.63   30.75
  -4  -2   7  256.92   29.09
  -4   2   7  308.10   21.72
   4   2  -7  279.54   23.49
  -4  -2   7  286.90   25.29
  -4   2   7  297.61   21.58
  -4   2   6    6.24    4.64
  -4  -2   6    2.84    6.61
  -4   2   6   20.24   14.03
  -4  -2   6    1.77   10.65
   4   2  -6    2.35    4.65
  -4  -2   6    6.14    7.42
  -4   2   6    1.30    4.91
  -4   2   5   54.00   10.93
  -4  -2   5   51.24    8.55
  -4   2   5   39.23   10.84
  -4  -2   5   61.12   14.20
   4   2  -5   43.66    6.66
  -4  -2   5   43.66   10.36
  -4   2   5   52.67    9.88
  -4   2   4  299.37   26.19
  -4  -2   4  294.11   26.63
  -4   2   4  292.82   26.69
  -4  -2   4  297.11   18.64
   4   2  -4  291.03    8.47
  -4  -2   4  299.25   24.53
  -4   2   4  298.76   23.21
  -4   2   3   12.03    9.01
  -4  -2   3    7.39    6.92
  -4   2   3    4.94    7.15
   4  -2  -3    5.02    2.74
  -4  -2   3    1.11    8.47
  -4   2   3   -5.93    7.75
  -4   2   2  856.04   37.55
  -4  -2   2  792.41   42.25
  -4   2   2  815.01   44.48
   4  -2  -2  827.33   25.62
  -4  -2   2  854.60   41.42
  -4   2   2  794.77   39.57
  -4   2   1  454.28   35.25
  -4  -2   1  447.49   33.02
  -4   2   1  467.28   25.38
  -4  -2   1  471.76   31.20
   4  -2  -1  469.80   21.23
  -4  -2   1  536.59   33.24
   4   2  -1  493.95   19.84
  -4   2   1  506.33   33.40
  -4   2   0  319.83   18.53
  -4   2   0  283.18   28.43
  -4  -2   0  290.95   28.04
  -4  -2   0  348.81   28.74
   4  -2   0  327.65   19.92
   4   2   0  326.66   16.91
  -4  -2   0  310.00   27.49
  -4  -2  -1  138.42   21.29
  -4   2  -1  172.73   24.64
  -4   2  -1  155.17   19.19
  -4  -2  -1  147.70   20.11
  -4  -2  -1  165.05   11.13
   4  -2   1  129.83   14.08
   4   2   1  155.24   13.59
  -4  -2  -1  136.01   18.19
  -4   2  -2  321.80   32.43
  -4  -2  -2  332.52   30.45
  -4  -2  -2  367.07   31.52
  -4   2  -2  355.04   29.16
  -4  -2  -2  375.97   21.21
   4  -2   2  313.76   24.36
  -4  -2  -2  314.26   28.31
   4   2   2  331.05   21.95
  -4  -2  -3   46.06   14.29
   4   2   3   43.44    9.85
  -4   2  -3   35.63   11.88
  -4  -2  -3   27.35   13.86
  -4   2  -3   43.88   14.61
  -4  -2  -3   36.97    8.05
   4   2   4   92.42   14.93
  -4   2  -4  113.79   19.27
  -4   2  -4   73.13   15.64
  -4  -2  -4  106.21   14.72
  -4   2  -5  555.80   42.61
  -4   2  -5  497.61   39.00
  -4  -2  -5  565.50   37.41
   4   2   5  532.01   36.87
  -4  -2  -6   71.55   16.03
  -4   2  -6   63.74   16.37
  -4   2  -6   69.15   15.06
   4   2   6   54.94   13.86
  -4   2  -6   76.94   16.41
   4   2   7  143.50   22.70
  -4   2  -7  106.02   19.33
  -4  -2  -7   97.44   17.14
  -4   2  -7   95.85   20.75
  -4   2  -8  634.78   20.49
  -4  -2  -8  622.75   20.47
  -4  -2  -8  619.37   20.96
  -4   2  -8  631.01   21.26
  -4  -2  -8  596.75   48.55
  -4   2  -8  617.73   50.03
  -4   2  -8  645.04   21.00
  -4   2  -8  624.92   22.60
  -4  -2  -9   82.57    8.71
  -4   2  -9   77.30    8.37
  -4  -2  -9   72.44    8.37
  -4   2  -9   88.02    9.38
  -4  -2  -9   93.77   22.00
  -4   2  -9   85.45    8.14
  -4   2  -9   85.61    8.77
  -4  -2  -9   71.94    8.59
  -4   2  -9   77.53    9.55
  -4  -2 -10  166.90   13.06
  -4  -2 -10  149.05   12.00
  -4   2 -10  159.89   12.51
  -4  -2 -10  133.80   25.93
  -4   2 -10  171.21   11.93
  -4  -2 -10  151.83   12.39
  -4   2 -10  170.54   13.94
  -4   2 -10  162.08   11.43
  -4   2 -11   18.52    6.20
  -4  -2 -11   18.05    6.59
  -4   2 -11   21.52    7.03
  -4  -2 -11   16.37    6.73
  -4   2 -11   26.15    7.80
  -4  -2 -11   22.19    6.39
  -4   2 -11   24.39    5.69
  -4   2 -12   14.48    7.42
  -4   2 -12   17.51    6.59
  -4   2 -12   12.83    7.28
  -4  -2 -12    6.90    6.20
  -4   2 -13   -3.88    6.32
  -4   2 -13   -0.05    5.68
  -4  -2 -13   -0.09    6.27
  -4   2 -13    4.35    6.64
  -4   2 -13    3.89    6.18
  -4  -2 -14   82.47    7.38
  -4  -2 -14   99.94   11.29
  -4   2 -14  103.81    9.30
  -4   2 -14   96.10    9.70
  -4  -2 -14   93.28    9.68
  -4   2 -14  109.77   10.02
  -4   2 -15   28.45    4.71
  -4  -2 -15    9.28    5.29
  -4   2 -15   14.84    4.52
  -4  -2 -15   21.49    5.20
  -4   2 -15   15.05    5.60
  -4   2 -16   26.58    3.65
  -4   2 -16   19.87    3.13
  -4  -2 -16   30.64    4.68
  -4   2 -16   34.59    4.73
  -4  -2 -16   33.64    4.29
  -4  -2 -16   40.20    4.85
  -4   2 -16   26.63    3.26
   4   3 -20    2.81    2.48
   4  -3 -20    3.06    2.66
  -4   3  20    3.93    2.19
  -4  -3  20    9.43    2.56
  -4   3  20    5.86    2.20
  -4   3  20    6.44    2.02
   4  -3 -19   -1.07    3.96
   4   3 -19    6.68    4.72
  -4   3  19   -0.25    3.31
  -4   3  19    4.92    3.59
  -4  -3  19    8.85    3.89
   4   3 -18   23.29    4.79
  -4   3  18   27.19    5.67
   4  -3 -18   17.96    6.15
   4   3 -18   21.38    6.60
  -4   3  18   24.17    6.02
  -4  -3  18   14.35    5.04
  -4   3  17    9.29    6.43
  -4  -3  17   10.30    5.57
  -4   3  17   13.46    3.64
   4  -3 -17    4.76    6.55
   4   3 -17    2.81    7.02
  -4   3  17    9.76    3.71
  -4   3  16  192.04   12.77
  -4  -3  16  183.69   12.35
  -4   3  16  215.04   12.14
   4   3 -16  206.65   14.95
   4  -3 -16  199.31   14.29
  -4   3  16  199.74   11.19
  -4   3  15    3.72    5.86
   4  -3 -15    7.70    7.20
  -4   3  15    3.28    4.18
   4   3 -15    4.75    7.36
   4   3 -14  367.67   18.83
   4  -3 -14  340.95   18.16
  -4   3  14  368.20   16.67
  -4   3  13   10.85    5.37
   4   3 -13    6.89    5.19
  -4  -3  13    0.38   14.72
  -4   3  13    7.61   10.27
   4  -3 -13    9.04    6.06
  -4  -3  12  196.24   11.57
  -4  -3  12  236.85   35.08
  -4   3  12  162.09   27.63
   4   3 -12  208.51   13.60
   4  -3 -12  199.16   13.08
  -4   3  12  207.07   12.00
  -4  -3  11  154.35   22.13
  -4   3  11  144.79   27.47
   4   3 -11  111.23   21.27
  -4  -3  10  208.24   25.56
  -4   3  10  218.35   31.16
   4   3 -10  212.55   27.37
  -4  -3   9  232.84   25.70
  -4   3   9  235.69   27.30
  -4   3   9  205.29   28.75
   4   3  -9  198.91   24.18
  -4  -3   8  919.96   48.77
  -4   3   8 1027.95   50.09
  -4   3   8  936.91   57.17
   4   3  -8  843.64   43.77
  -4  -3   8  902.50   48.30
  -4  -3   7   20.70    8.01
  -4  -3   7   14.33    9.27
   4   3  -7   29.96    8.56
  -4   3   7   29.55   12.10
  -4   3   7   22.87    8.24
  -4   3   7   24.86    6.02
  -4  -3   6    9.13    7.55
  -4  -3   6   16.71    8.64
  -4   3   6    5.48    5.43
   4   3  -6   21.64    5.95
  -4   3   6   15.62   10.31
  -4   3   6   12.59    6.99
  -4   3   6   23.21    7.59
  -4   3   5  384.94   32.70
  -4   3   5  396.00   28.96
  -4  -3   5  371.01   29.28
  -4   3   5  321.30   22.75
  -4   3   5  396.67   22.89
  -4  -3   5  392.02   25.29
  -4   3   4  293.82   27.00
  -4   3   4  328.63   27.92
  -4  -3   4  273.80   24.84
  -4   3   4  254.11   21.30
  -4   3   4  344.24   17.57
  -4  -3   4  306.95   20.43
  -4  -3   3  596.67   36.16
  -4   3   3  538.67   32.38
  -4   3   3  570.48   34.29
  -4   3   3  646.01   39.60
   4  -3  -3  602.76   24.56
  -4   3   2   67.53   13.48
  -4  -3   2   50.12   13.23
  -4   3   2   55.50   14.31
  -4   3   2   49.25   10.05
   4  -3  -2   62.40    8.73
  -4  -3   1  160.40   19.74
  -4   3   1  159.24   22.68
  -4   3   1  177.83   16.66
   4  -3  -1  175.70   14.76
  -4  -3   1  134.72   18.05
  -4  -3   0  243.07   24.47
   4   3   0  263.42   17.25
  -4   3   0  231.18   27.08
  -4   3   0  274.00   17.97
   4  -3   0  267.71   19.76
  -4  -3   0  289.05   26.95
   4   3   1   78.05   10.53
  -4  -3  -1   64.41   13.81
  -4   3  -1   68.59    7.05
  -4   3  -1   68.34   17.25
  -4  -3  -1   90.54    7.93
   4  -3   1   69.03   12.01
  -4  -3  -1   68.53   15.66
  -4  -3  -2 1249.78   54.73
   4   3   2 1252.29   44.52
  -4   3  -2 1193.54   61.59
  -4  -3  -2 1322.41   38.95
   4  -3   2 1238.67   49.66
  -4  -3  -2 1247.19   59.88
  -4   3  -2 1239.39   52.46
  -4  -3  -3   27.41    9.20
   4   3   3   26.52    8.40
  -4   3  -3   20.63   13.11
   4  -3   3   15.35    8.75
  -4  -3  -3   25.93    6.37
  -4   3  -3   48.10   12.78
   4   3   4  624.47   39.27
  -4   3  -4  703.37   48.83
  -4   3  -4  640.02   40.99
  -4  -3  -4  741.62   38.53
   4  -3   4  602.96   41.98
  -4  -3  -5   93.89   15.96
  -4   3  -5   80.17   18.28
  -4   3  -5   68.37   15.00
   4   3   5   87.59   17.53
  -4  -3  -6    2.09    7.19
  -4   3  -6    4.05    8.59
   4   3   6   14.12   11.99
  -4   3  -6   22.38   10.14
   4   3   7   -2.51    7.26
  -4   3  -7   11.04   10.45
  -4  -3  -7    3.33    8.46
   4  -3   8   -0.15   13.42
  -4  -3  -8  -18.52   13.00
  -4   3  -8    7.76    3.69
  -4   3  -8   -1.50    5.46
   4   3   8    0.63    9.44
  -4  -3  -8    4.92    3.81
  -4  -3  -8    2.37    4.36
  -4   3  -8    4.83    4.07
  -4   3  -8   -0.95    4.07
  -4   3  -8   -1.77    3.94
  -4  -3  -8    3.74    3.96
  -4   3  -9   10.44    4.70
  -4   3  -9   13.96    5.54
  -4  -3  -9    9.79    4.62
  -4  -3  -9   12.93    5.89
  -4   3  -9   11.54    4.97
   4  -3   9   29.66   17.44
  -4  -3  -9   19.88    8.65
  -4  -3  -9    6.98    4.15
  -4   3  -9    5.96    4.99
  -4   3  -9   18.24    5.70
  -4   3 -10   38.13    6.94
  -4   3 -10   46.53    8.12
  -4  -3 -10   46.88    8.46
  -4   3 -10   39.78    7.84
  -4   3 -10   46.64    7.35
  -4   3 -11   29.49    6.06
  -4   3 -11   31.41    7.65
  -4  -3 -11   21.85    6.79
  -4   3 -11   23.89    7.98
  -4   3 -11   25.32    6.68
  -4   3 -12   34.83    6.38
  -4   3 -12   30.11    7.28
  -4   3 -12   24.18    7.19
  -4  -3 -12   34.08    8.26
  -4   3 -12   27.67    8.39
  -4   3 -13   26.44    7.78
  -4  -3 -13   26.00    7.73
  -4   3 -13   36.09    7.40
  -4   3 -13   33.61    6.56
  -4   3 -13   16.43    6.93
  -4  -3 -13   17.30    4.45
  -4   3 -14  125.32   10.36
  -4  -3 -14  121.40    9.87
  -4   3 -14  126.83   10.34
  -4   3 -14  125.56    9.19
  -4  -3 -14  138.36   12.52
  -4   3 -14   98.50   10.11
  -4   3 -15   14.52    3.50
  -4  -3 -15   19.57    4.80
  -4   3 -15   13.54    4.92
  -4   3 -15   12.57    3.53
  -4  -3 -15   15.70    6.33
  -4  -3 -16    2.17    2.53
  -4   3 -16    1.36    2.82
  -4  -3 -16   -2.85    3.51
  -4  -3 -16   -0.05    2.95
  -4   3 -16   -3.78    2.80
   4   4 -20   30.64    3.60
  -4   4  20   36.45    3.60
  -4   4  20   31.45    3.14
  -4  -4  20   33.14    3.18
   4   4 -19   31.46    3.95
   4  -4 -19   33.28    5.32
   4   4 -19   35.09    5.52
  -4   4  19   29.99    4.29
  -4   4  19   32.21    4.56
  -4  -4  19   30.40    4.88
  -4   4  18   28.42    4.22
   4   4 -18   26.79    5.13
  -4   4  18   30.28    5.59
   4   4 -18   19.79    6.11
   4  -4 -18   36.13    7.01
  -4   4  18   17.40    5.50
  -4  -4  18   28.34    5.54
  -4   4  17    5.05    6.21
  -4  -4  17   -2.02    5.66
  -4   4  17    3.83    5.15
   4  -4 -17    0.29    6.29
   4   4 -17   -5.58    7.44
  -4   4  17    2.73    4.11
  -4   4  16  195.83   12.81
  -4  -4  16  184.15   12.01
  -4   4  16  179.95   10.61
   4  -4 -16  154.66   12.52
   4   4 -16  173.46   13.83
  -4   4  16  179.50   11.85
  -4   4  15  291.59   15.14
  -4   4  15  285.30   13.99
   4   4 -15  273.53   16.43
   4  -4 -15  256.03   15.80
  -4   4  14  130.89   10.88
  -4   4  14  116.02    9.80
   4   4 -14  148.48   12.97
   4  -4 -14  119.99   11.38
   4  -4 -13   63.04    8.88
  -4   4  13   83.43    8.47
   4   4 -13   79.71    9.35
  -4  -4  13   43.76   14.12
  -4   4  13   75.08   18.08
  -4  -4  13   81.61    8.49
  -4  -4  12    5.15    3.69
  -4  -4  12    0.37   12.56
  -4   4  12    4.67   10.48
   4  -4 -12   15.12    6.14
  -4   4  12    0.73    4.24
  -4   4  11    6.12   12.82
  -4  -4  11   25.34   12.69
  -4  -4  11    7.22    9.06
  -4   4  10  380.54   42.03
  -4  -4  10  390.28   35.49
  -4   4  10  396.38   37.57
  -4  -4  10  327.89   35.23
  -4  -4   9    3.35   10.60
  -4   4   9    0.63    8.15
  -4   4   9   -1.65   10.69
  -4  -4   9   -3.88    9.01
  -4   4   8  247.93   31.80
  -4  -4   8  278.20   29.33
  -4   4   8  308.46   28.20
  -4  -4   8  228.12   25.43
  -4  -4   7    2.10    9.88
  -4  -4   7   12.03    7.92
  -4   4   7   -2.96   12.15
  -4   4   7   13.02    8.50
  -4   4   7   10.32    6.04
  -4   4   6  490.33   32.39
  -4   4   6  460.53   38.04
  -4  -4   6  447.48   34.41
  -4   4   6  459.14   29.11
  -4  -4   6  415.15   29.78
  -4   4   5  555.29   40.12
  -4  -4   5  556.91   36.28
  -4   4   5  552.24   28.25
  -4  -4   5  535.94   31.47
  -4   4   4  252.82   26.66
  -4  -4   4  212.56   23.20
  -4   4   4  257.30   16.94
  -4  -4   3   39.34   10.38
  -4   4   3   52.90    6.59
   4  -4  -3   45.54    8.11
  -4   4   3   45.39   11.77
  -4  -4   2   22.47    9.50
   4  -4  -2   28.15    7.54
  -4   4   2   41.03    9.77
  -4  -4   1  339.93   28.21
  -4   4   1  357.78   24.56
   4  -4  -1  358.37   23.15
  -4  -4   1  334.56   27.98
   4   4   0  141.24   14.64
  -4  -4   0  140.12   19.56
  -4   4   0  137.27   13.62
   4  -4   0  132.40   14.86
  -4  -4   0  151.67   20.43
  -4  -4  -1  618.04   39.32
   4   4   1  626.13   31.16
  -4   4  -1  650.04   24.49
  -4   4  -1  667.25   46.05
   4  -4   1  611.04   34.24
  -4  -4  -1  619.45   41.30
   4   4   2   88.12   13.65
  -4  -4  -2   81.34   15.56
  -4   4  -2   73.32   17.34
  -4  -4  -2   85.09    9.95
   4  -4   2   75.39   14.29
  -4  -4  -3  205.43   23.68
   4   4   3  192.09   20.62
  -4   4  -3  209.36   29.22
  -4  -4  -3  201.36   18.64
   4  -4   3  186.56   22.10
   4   4   4   55.16   12.49
  -4   4  -4   45.98   14.76
  -4  -4  -4   56.00   10.72
   4  -4   4   61.40   15.28
  -4   4  -4   28.54   11.25
  -4  -4  -5   42.00   10.68
   4  -4   5   58.50   16.42
   4   4   5   54.35   14.08
  -4   4  -5   53.44   15.64
  -4   4  -5   45.30   11.38
   4  -4   6  103.92   21.66
  -4  -4  -6  141.57   21.23
   4   4   6  101.89   18.74
  -4   4  -6   98.34   16.78
  -4   4  -6  136.55   23.24
  -4  -4  -7  521.58   42.77
   4  -4   7  439.87   44.59
   4   4   7  497.61   44.02
   4  -4   8   89.03   20.92
  -4  -4  -8  141.87   24.53
  -4   4  -8  115.28    9.62
  -4   4  -8  111.87    9.68
  -4   4  -8  120.05   10.65
   4   4   8  117.40   19.87
  -4  -4  -8  103.84    9.18
  -4   4  -8  121.39   10.14
  -4   4  -8  120.28   10.03
  -4   4  -9  292.28   15.07
  -4   4  -9  308.67   15.64
   4  -4   9  279.12   38.18
  -4  -4  -9  280.39   15.75
  -4   4  -9  298.19   15.62
  -4   4  -9  320.27   16.36
  -4   4  -9  296.20   17.31
  -4   4 -10   64.05    8.58
  -4   4 -10   77.31   10.28
  -4   4 -10   82.56    9.12
  -4   4 -10   71.58    8.67
  -4  -4 -10   70.59    9.34
  -4   4 -10   78.54    9.23
  -4   4 -11    6.41    5.64
  -4   4 -11   -3.88    4.57
  -4  -4 -11   -2.32    5.93
  -4   4 -11    9.73    7.47
  -4   4 -11    0.89    7.03
  -4   4 -12   -3.18    4.34
  -4   4 -12    3.25    7.27
  -4   4 -12   -4.38    5.54
  -4   4 -12    1.36    4.76
  -4   4 -12   -1.61    6.69
  -4  -4 -12   -3.19    6.05
  -4   4 -13   79.43    7.63
  -4   4 -13   78.66    8.23
  -4   4 -13   79.25   10.06
  -4  -4 -13   85.22    9.64
  -4   4 -13   87.84    9.55
  -4   4 -13   89.35    8.65
  -4  -4 -13   79.94   11.34
  -4   4 -13   70.05   10.15
  -4   4 -14    6.79    3.87
  -4  -4 -14    2.32    6.43
  -4   4 -14   10.15    6.22
  -4  -4 -14   10.44    5.35
  -4   4 -14    5.01    5.16
  -4   4 -14   14.67    4.18
  -4   4 -14    0.91    5.95
  -4  -4 -15   41.53    5.53
  -4   4 -15   43.11    5.97
  -4  -4 -15   47.08    7.10
  -4  -4 -16    9.99    3.71
  -4   4 -16   -0.23    2.60
  -4   4 -16    4.15    2.53
  -4  -4 -16    9.32    3.20
  -4  -5  20    5.80    1.63
  -4   5  20    9.71    2.14
   4   5 -19    3.84    2.63
  -4   5  19    4.86    3.18
   4  -5 -19    6.18    3.53
   4   5 -19    3.15    3.41
  -4   5  19    5.14    3.22
  -4  -5  19    3.72    2.90
  -4   5  18    3.58    4.77
  -4  -5  18    3.78    4.12
  -4   5  18    3.73    4.46
   4   5 -18    0.69    4.92
   4  -5 -18    6.82    4.74
  -4   5  18   -2.07    3.14
  -4   5  17    9.88    6.25
  -4  -5  17    6.43    4.91
  -4   5  17    3.82    5.17
   4  -5 -17    4.79    5.30
   4   5 -17    2.47    6.36
  -4   5  17    4.89    4.36
  -4   5  16    5.15    3.09
  -4   5  16   12.06    4.98
  -4   5  16    3.83    5.74
   4   5 -16    7.87    7.58
   4  -5 -16   -3.06    6.60
  -4   5  16    9.97    6.48
   4  -5 -15   -2.13    5.90
  -4   5  15    6.40    6.20
   4   5 -15    7.36    6.95
  -4   5  15    1.07    3.48
  -4   5  15    4.56    6.20
  -4   5  14  444.34   18.83
  -4   5  14  408.81   17.42
   4   5 -14  386.74   15.76
   4   5 -14  426.11   20.22
   4  -5 -14  379.05   18.95
  -4   5  13  114.74   23.75
  -4  -5  13  117.25   23.43
  -4   5  13  116.72   10.20
   4   5 -13  108.76    8.77
  -4  -5  13  116.47    9.71
  -4   5  13  115.17   10.08
   4  -5 -13  112.41   10.77
   4   5 -13  131.91   12.11
  -4  -5  12   28.36   14.75
  -4   5  12   10.75    4.55
   4   5 -12   12.12    4.83
  -4  -5  12   14.98    5.02
   4  -5 -12   15.51    5.70
  -4   5  12    9.92    4.69
  -4   5  12   16.87   13.21
  -4  -5  11   -2.34   11.20
  -4  -5  11   12.03   14.07
  -4   5  11   28.47   18.74
  -4   5  11   -3.58    4.84
  -4   5  11   -3.97   14.63
  -4   5  10   39.85   14.30
  -4   5  10   39.56   18.52
  -4  -5  10   13.33   11.18
  -4  -5  10   28.23   14.43
  -4  -5   9  262.84   31.62
  -4   5   9  280.97   36.19
  -4  -5   9  273.79   31.66
  -4   5   9  312.99   32.76
  -4   5   8  153.81   25.89
  -4  -5   8  199.97   24.37
  -4   5   8  216.61   24.73
  -4  -5   8  227.34   28.47
  -4  -5   7  164.31   23.04
  -4   5   7  162.80   25.20
  -4  -5   7  175.26   24.70
  -4   5   7  155.54   19.71
  -4  -5   6 1447.05   58.04
  -4  -5   6 1511.06   63.77
  -4   5   6 1460.32   54.19
  -4   5   6 1468.64   69.36
  -4  -5   5   61.65   17.28
  -4  -5   5   51.55   12.25
  -4   5   5   37.66    9.59
  -4   5   5   33.78   15.12
  -4   5   4 3223.99   92.16
  -4  -5   4 3440.17   92.11
  -4   5   4 3272.02   64.23
  -4   5   3 1603.11   61.21
   4  -5  -3 1659.00   51.97
  -4  -5   3 1634.63   62.31
  -4   5   3 1613.56   39.53
  -4   5   2  216.75   21.74
   4  -5  -2  233.65   20.39
  -4  -5   2  233.48   24.78
  -4  -5   1   68.76   14.10
   4  -5  -1   80.31   12.80
  -4   5   1   88.66   12.83
  -4  -5   1   77.88   15.11
  -4  -5   0   21.23    9.08
   4  -5   0   35.61   10.33
  -4   5   0   26.50    6.14
   4   5   0   22.09    7.44
  -4  -5   0   34.56   11.68
  -4   5  -1  281.89   17.99
  -4  -5  -1  254.45   27.79
   4  -5   1  266.37   24.98
  -4  -5  -1  296.68   28.09
   4   5   1  280.39   23.10
  -4   5  -2 1142.68   62.61
   4  -5   2 1057.47   51.07
  -4  -5  -2 1131.16   53.61
   4   5   2 1102.24   47.82
  -4   5  -3  298.08   33.91
   4  -5   3  289.89   28.12
  -4  -5  -3  298.66   28.44
   4   5   3  339.00   28.70
  -4   5  -4  511.41   45.17
  -4  -5  -4  607.70   35.91
   4  -5   4  552.47   42.48
  -4  -5  -4  540.19   38.70
   4   5   4  573.99   40.23
  -4   5  -5  521.50   45.50
   4  -5   5  492.04   42.60
  -4  -5  -5  598.88   39.78
   4   5   5  482.51   39.95
  -4  -5  -6   25.16   10.22
   4  -5   6   37.19   15.32
   4   5   6   42.66   14.63
  -4   5  -6   56.82   16.01
   4   5   7   30.48   13.20
   4  -5   7   10.85   15.54
   4   5   8   -1.43   11.51
  -4   5  -8    3.44    4.53
  -4   5  -8   -4.80    4.56
   4  -5   8    3.66   10.56
  -4   5  -8    0.10    4.52
  -4  -5  -8   -0.43    3.80
  -4   5  -8   -3.16    4.49
  -4   5  -9    8.65    4.82
  -4   5  -9    6.35    5.26
  -4   5  -9   12.50    4.92
   4  -5   9   11.05   14.34
  -4  -5  -9    9.01    5.78
  -4   5  -9   10.20    5.97
  -4   5  -9   15.70    7.01
  -4   5 -10   20.44    6.49
  -4   5 -10   18.55    7.75
  -4   5 -10   23.20    6.29
  -4  -5 -10   13.38    6.44
  -4   5 -10   25.39    6.92
  -4   5 -10   15.53    6.39
  -4   5 -11   12.28    5.42
  -4   5 -11   17.05    7.82
  -4   5 -11   13.21    5.79
  -4  -5 -11    6.20    5.19
  -4   5 -11   10.14    7.02
  -4   5 -11   14.59    7.05
  -4   5 -12   37.31    7.40
  -4   5 -12   25.46    7.95
  -4   5 -12   29.13    6.04
  -4  -5 -12   36.65    7.70
  -4   5 -12   43.06    8.85
  -4   5 -13   21.57    5.23
  -4   5 -13   25.02    8.53
  -4   5 -13   20.85    5.77
  -4  -5 -13   13.99    7.65
  -4  -5 -13   15.02    5.75
  -4   5 -13   22.16    6.38
  -4   5 -13   11.53    7.12
  -4  -5 -14   14.77    4.46
  -4   5 -14   11.13    6.11
  -4   5 -14    8.59    5.50
  -4  -5 -14    4.50    4.31
  -4   5 -14    4.77    4.85
  -4  -5 -14    1.81    6.40
  -4  -5 -15    3.84    4.15
  -4   5 -15    0.43    3.83
  -4   5 -15   -1.24    3.30
  -4  -5 -15   -0.02    4.28
  -4   5 -16   -6.62    2.18
  -4  -5 -16   -2.13    2.70
  -4  -5 -16    0.62    2.48
  -4   5 -16    1.21    2.31
  -4  -6  19   15.97    3.50
  -4   6  19   12.10    3.20
   4   6 -19   13.75    3.69
  -4   6  19   14.13    2.41
   4   6 -19   19.32    3.42
  -4   6  18    4.29    3.97
  -4   6  18   10.11    4.45
  -4  -6  18    4.58    3.64
  -4   6  18    7.67    3.47
   4   6 -18    1.70    4.37
   4  -6 -18    7.09    4.16
  -4   6  17   12.16    5.33
  -4   6  17   11.51    5.55
  -4  -6  17   15.82    5.19
  -4   6  17   18.96    5.33
   4  -6 -17    9.94    5.17
   4   6 -17    9.05    6.26
  -4   6  16  188.31   12.07
  -4   6  16  169.88   11.97
   4  -6 -16  154.76   12.32
   4   6 -16  179.90   13.41
  -4   6  16  164.62   11.73
  -4   6  15  247.86   12.77
  -4   6  15  270.39   15.25
   4   6 -15  259.59   16.30
   4  -6 -15  229.90   14.92
  -4   6  15  251.38   14.21
   4   6 -15  258.30   12.76
  -4   6  14    7.53    4.09
  -4   6  14   15.46    6.56
   4   6 -14    6.43    6.22
   4  -6 -14    4.79    5.47
  -4   6  14    0.10    5.45
   4   6 -14    5.73    4.20
  -4   6  13  113.02   10.45
   4   6 -13  116.59   11.52
  -4   6  13  114.90    9.86
  -4   6  13  124.69   10.75
   4  -6 -13   99.16   10.09
   4   6 -13  110.68    8.88
  -4  -6  13  125.76   10.12
   4  -6 -12    7.99    4.62
  -4   6  12   41.61   19.51
  -4   6  12    1.06    4.31
  -4  -6  12   -3.79    7.14
  -4  -6  12   -4.63   10.72
  -4   6  12    4.79    4.54
  -4  -6  12    7.59    4.49
   4   6 -12    7.25    4.64
  -4   6  12   11.16    5.86
  -4   6  12   27.93   13.28
   4  -6 -11   -0.84    3.79
   4   6 -11    4.06    3.70
  -4  -6  11    8.55    4.35
  -4  -6  11    5.80   12.53
  -4  -6  11   -3.31   12.13
  -4   6  11   -5.48   13.73
  -4   6  11  -13.12   15.92
  -4   6  11    2.80    3.50
  -4   6  11    4.00    3.59
  -4   6  11    5.04    3.94
  -4  -6  10  142.03   24.44
  -4  -6  10  123.55   24.02
  -4   6  10  151.51   29.65
  -4   6  10  179.68   27.97
  -4  -6   9   17.49   11.22
  -4  -6   9   13.17   10.57
  -4   6   9    8.70   12.63
  -4   6   9   15.27   10.14
  -4   6   8  202.21   32.44
  -4  -6   8  203.31   26.76
  -4  -6   8  208.43   27.83
  -4   6   8  208.28   24.23
  -4   6   7  474.60   43.17
  -4   6   7  461.63   34.04
  -4  -6   7  472.70   39.56
  -4  -6   7  426.04   35.64
  -4  -6   6   37.71   12.23
  -4  -6   6   51.36   13.54
  -4   6   6   52.18   16.92
  -4   6   6   54.78   12.45
  -4  -6   5  199.56   25.47
  -4   6   5  234.11   20.98
  -4   6   5  165.20   22.63
  -4  -6   4  245.06   28.13
  -4   6   4  264.68   20.45
  -4   6   4  241.11   27.78
   4  -6  -4  239.70   22.49
  -4  -6   3  699.82   42.67
  -4   6   3  709.92   28.47
  -4   6   3  727.10   43.43
   4  -6  -3  722.43   37.75
  -4  -6   2  216.44   23.74
  -4   6   2  217.62   22.57
   4  -6  -2  214.48   21.10
  -4  -6   1   57.48   12.21
  -4  -6   1   43.69   11.95
   4  -6  -1   39.01   10.37
  -4   6   1   47.73    9.98
  -4   6   0 1394.79   49.62
  -4  -6   0 1284.76   57.89
  -4  -6   0 1333.47   58.54
   4   6   0 1382.30   52.62
   4  -6   0 1364.18   54.93
  -4  -6  -1   20.11   10.49
   4   6   1   30.24    9.41
  -4  -6  -1   24.66   11.46
   4  -6   1   26.28   11.32
  -4  -6  -2  112.11   18.70
   4   6   2  116.88   17.83
   4  -6   2  129.01   20.30
   4  -6   3  239.63   28.14
  -4  -6  -3  284.86   28.81
   4   6   3  222.16   24.56
  -4   6  -3  255.63   33.58
   4  -6   4  587.00   45.72
  -4  -6  -4  652.96   42.44
   4   6   4  604.73   43.57
  -4   6  -4  588.12   48.60
   4  -6   5  171.58   26.68
   4   6   5  180.82   25.83
  -4   6  -5  172.47   29.20
   4  -6   6  924.03   64.33
  -4   6  -6 1085.55   67.22
   4   6   6  964.87   61.39
  -4   6  -7   40.09    6.19
  -4  -6  -7   24.73    5.64
  -4   6  -7   25.38    5.40
   4   6   7   24.66   11.49
   4  -6   7   11.19   11.96
  -4   6  -7   24.70    5.26
   4  -6   8   44.71   19.85
  -4   6  -8   45.38    7.57
   4   6   8   30.88   15.64
  -4   6  -8   35.60    6.88
  -4   6  -8   47.15    7.32
  -4  -6  -8   47.70    7.06
  -4   6  -9  163.22   13.48
  -4   6  -9  144.23   11.40
  -4   6  -9  151.02   11.98
   4  -6   9  178.74   32.13
  -4  -6  -9  141.35   11.97
  -4   6  -9  165.26   12.10
  -4   6 -10  119.29   12.84
  -4   6 -10  128.58   11.04
  -4   6 -10  123.49   11.50
  -4   6 -10  131.46   11.62
  -4  -6 -10  124.45   11.28
  -4   6 -10  129.53   11.46
  -4   6 -11   11.25    7.42
  -4   6 -11   17.87    6.43
  -4   6 -11   11.09    6.03
  -4   6 -11   16.67    6.98
  -4  -6 -11   19.28    6.57
  -4   6 -11   15.08    7.08
  -4   6 -12   -0.49    7.18
  -4   6 -12    8.13    5.83
  -4   6 -12    1.95    4.88
  -4  -6 -12    8.04    7.29
  -4  -6 -12   -4.22    4.81
  -4   6 -12   -0.05    6.65
  -4   6 -12   -2.60    5.46
  -4   6 -13   27.29    8.44
  -4   6 -13   28.60    5.91
  -4  -6 -13   22.43    5.59
  -4   6 -13   34.89    7.88
  -4   6 -13   22.50    6.00
  -4  -6 -13   25.85    7.62
  -4   6 -13   19.41    4.47
  -4  -6 -14   29.96    5.22
  -4   6 -14   27.09    4.13
  -4   6 -14   26.00    5.82
  -4  -6 -14   27.77    4.75
  -4   6 -14   25.84    4.95
  -4   6 -14   32.40    7.16
  -4  -6 -14   29.04    7.23
  -4  -6 -15   -1.69    4.02
  -4   6 -15    1.69    3.46
  -4   6 -15    2.52    2.70
  -4  -6 -15    0.65    3.52
  -4  -6 -16   25.95    3.09
  -4   6 -16   19.72    2.93
  -4  -6 -16   22.69    3.13
   4   7 -19   19.70    3.32
  -4  -7  19   17.44    2.86
  -4   7  19   13.65    2.80
   4   7 -19   18.57    3.25
  -4   7  19   13.72    2.16
   4   7 -18    2.84    3.80
  -4   7  18    3.33    3.27
  -4   7  18    6.11    3.62
   4   7 -18   -3.33    4.21
  -4  -7  18    4.24    3.30
  -4   7  17   32.71    5.86
  -4   7  17   21.18    5.92
  -4  -7  17   22.63    5.46
   4   7 -17   18.85    6.32
   4  -7 -17   13.38    4.94
  -4   7  17   17.74    5.51
  -4   7  16    5.11    6.17
  -4   7  16    9.39    5.81
  -4   7  16   11.31    6.12
   4  -7 -16    2.50    5.23
   4   7 -16    4.12    3.50
   4   7 -16   -1.65    6.52
  -4   7  15  125.67   10.80
  -4   7  15  116.95   10.77
  -4   7  15  108.28   10.46
   4  -7 -15   96.71   10.28
  -4   7  15  112.73    8.82
   4   7 -15  126.59    9.51
   4   7 -15  106.03   11.04
   4   7 -14   11.24    6.42
  -4   7  14   18.84    4.91
   4  -7 -14   15.81    5.90
   4   7 -14   19.36    5.82
  -4   7  14   21.81    7.43
  -4   7  14   20.89    6.80
  -4  -7  13   86.27    8.83
  -4   7  13   82.76    8.88
  -4   7  13   81.89    9.42
   4  -7 -13   59.20    8.02
   4   7 -13   77.67    9.56
   4   7 -13   75.57    8.21
  -4   7  13   72.23    9.06
  -4   7  12  100.70   25.89
  -4   7  12   97.44    9.52
  -4  -7  12   65.72   19.73
  -4  -7  12   69.31   17.70
  -4   7  12   89.31    9.04
   4   7 -12   91.23    9.75
   4  -7 -12   93.89    9.38
  -4  -7  12   98.65    9.43
  -4   7  12  105.73    9.94
  -4   7  12  112.14   25.09
  -4   7  11  -12.53   13.62
  -4   7  11    8.76    4.24
  -4  -7  11    6.13    9.46
  -4  -7  11    6.40   15.45
  -4   7  11    5.94    3.92
   4   7 -11    7.97    4.17
  -4   7  11    4.84    3.89
  -4   7  11    7.26   10.54
  -4  -7  11    5.90    4.06
   4  -7 -11    4.31    4.21
  -4  -7  10   27.20    4.82
  -4   7  10   25.50    4.92
  -4  -7  10   34.41   14.79
  -4  -7  10   35.09   17.68
  -4   7  10   16.81   15.86
  -4   7  10   41.77   19.64
  -4   7  10   24.82    5.18
  -4   7  10   29.48    5.39
  -4   7   9  581.57   55.21
  -4  -7   9  550.14   47.69
  -4   7   9  604.28   46.39
  -4  -7   9  640.27   52.37
  -4  -7   8   34.29   16.68
  -4  -7   8   -5.10   10.48
  -4   7   8   20.56    9.62
  -4   7   8   -7.01   13.25
  -4  -7   7   84.76   18.80
  -4  -7   7   75.59   17.98
  -4   7   7   74.89   14.01
  -4   7   7  103.74   24.17
  -4   7   6  143.29   22.74
  -4  -7   6  180.94   26.65
  -4   7   6  148.08   19.80
  -4   7   5   13.76   11.51
  -4   7   5    6.05    6.86
  -4  -7   5   16.80   12.10
   4  -7  -4   91.06   16.02
  -4   7   4  101.67   18.44
  -4  -7   4   80.69   19.01
  -4   7   4   97.82   12.31
   4  -7  -3  317.41   28.11
  -4   7   3  305.61   29.82
  -4  -7   3  312.16   30.16
  -4   7   3  369.24   23.54
   4  -7  -2  210.84   22.65
  -4   7   2  196.00   22.61
  -4  -7   2  222.27   24.74
   4  -7  -1   48.66   12.61
  -4   7   1   40.24   10.58
  -4  -7   1   42.49   10.32
  -4  -7   1   60.41   16.61
   4  -7   0  439.60   33.74
  -4   7   0  464.33   30.89
  -4  -7   0  420.05   34.20
   4   7   0  413.01   31.88
  -4  -7   0  435.32   35.19
   4  -7   1  616.70   41.48
  -4  -7  -1  596.57   42.78
  -4  -7  -1  611.99   41.75
   4   7   1  609.25   39.13
   4  -7   2   -1.17   10.02
  -4  -7  -2   14.98   11.33
   4   7   2    3.57    8.64
  -4  -7  -2   12.20    7.38
  -4  -7  -3  316.58   30.45
   4   7   3  264.66   28.39
   4  -7   3  289.09   32.46
  -4  -7  -4  225.72   25.80
   4   7   4  213.46   28.25
   4  -7   4  214.29   29.58
  -4   7  -4  195.09   31.29
   4   7   5  158.84   26.44
   4  -7   5  115.65   22.84
  -4   7  -5  132.52   24.74
  -4   7  -6   -7.44    9.37
  -4   7  -6    0.37    3.02
   4  -7   6    1.06   13.08
   4   7   6   17.12    9.35
   4  -7   7   13.43    9.81
  -4   7  -7   11.99    4.77
  -4   7  -7   20.88    5.18
  -4  -7  -7   23.80    5.90
  -4   7  -7   17.07    5.31
  -4  -7  -7   23.33    5.72
   4   7   7   14.98   12.54
   4  -7   8   19.35   19.04
  -4   7  -8   10.96    5.42
  -4   7  -8   18.11    6.44
  -4   7  -8    6.42    4.55
  -4  -7  -8   13.10    4.87
  -4  -7  -8   19.80    5.68
  -4   7  -9    2.88    4.68
  -4   7  -9    5.52    5.13
  -4  -7  -9    6.70    5.79
  -4   7  -9    8.43    5.66
  -4   7  -9    9.69    6.31
  -4   7 -10    5.13    6.69
  -4   7 -10    1.82    5.39
  -4  -7 -10   -2.31    5.70
  -4   7 -10    0.16    5.74
  -4   7 -10    0.25    5.76
  -4   7 -10    5.89    5.76
  -4   7 -11    5.54    7.27
  -4   7 -11    3.25    5.70
  -4  -7 -11   -1.60    5.23
  -4   7 -11    1.07    6.49
  -4  -7 -11   -6.81    7.66
  -4   7 -11    5.44    6.46
  -4   7 -11    1.96    5.94
  -4  -7 -12   47.80    7.04
  -4   7 -12   66.01    9.58
  -4   7 -12   54.90    6.73
  -4   7 -12   52.98    7.55
  -4  -7 -12   45.79    8.80
  -4   7 -12   49.99    9.43
  -4   7 -12   48.10    7.25
  -4  -7 -13    3.85    3.99
  -4   7 -13   -5.62    6.31
  -4   7 -13    5.44    4.31
  -4   7 -13    4.16    3.78
  -4   7 -13   -1.88    3.93
  -4   7 -13    2.39    6.28
  -4  -7 -13   -2.95    6.10
  -4  -7 -14   42.60    5.64
  -4  -7 -14   47.58    6.40
  -4   7 -14   45.05    6.70
  -4   7 -14   37.60    4.76
  -4   7 -14   38.12    4.48
  -4   7 -14   41.17    6.83
  -4  -7 -14   32.30    6.35
  -4   7 -15   37.59    4.83
  -4   7 -15   24.72    3.19
  -4  -7 -15   36.33    4.47
  -4  -7 -15   40.27    4.94
  -4  -8  19    3.23    1.87
  -4   8  19    0.83    1.77
   4   8 -19    0.90    2.04
   4   8 -18    6.94    3.66
  -4   8  18   -1.96    3.13
   4   8 -18    1.71    3.77
  -4  -8  18    0.24    2.89
  -4   8  18    5.31    3.27
  -4  -8  17    6.34    3.85
  -4   8  17    3.06    4.27
  -4   8  17    5.79    4.50
   4   8 -17   10.41    5.30
   4   8 -17   10.10    3.35
  -4   8  16    0.54    6.52
  -4   8  16   14.33    5.94
  -4   8  16    3.55    5.56
   4  -8 -16    3.77    4.68
   4   8 -16   12.44    6.10
   4   8 -16    4.14    3.61
  -4   8  15  117.69   10.71
  -4   8  15  117.58   10.86
   4   8 -15  134.09   11.76
   4  -8 -15  113.10   10.39
  -4   8  15  118.28   10.50
   4   8 -15   96.98    8.55
  -4   8  14   65.06    9.08
   4   8 -14   57.97    8.93
  -4   8  14   55.99    6.89
  -4   8  14   56.22    8.25
   4   8 -14   53.03    7.55
   4  -8 -14   54.70    7.98
  -4  -8  14   70.03    7.39
  -4  -8  13   13.00    5.21
  -4   8  13   12.22    3.97
  -4   8  13   14.68    6.87
   4   8 -13   25.75    6.91
   4  -8 -13   14.79    5.34
  -4   8  13   19.50    6.52
   4   8 -13    9.27    5.54
  -4   8  12  113.95   10.16
  -4   8  12  118.30   10.25
  -4  -8  12   95.65    9.71
   4   8 -12  105.24   10.14
   4  -8 -12  105.12   10.37
  -4   8  12  114.74   10.74
  -4  -8  11   87.51    9.15
  -4  -8  11  102.37   22.36
  -4  -8  11   99.23   23.33
  -4  -8  11  103.01    9.22
  -4   8  11  117.08   10.17
   4   8 -11   90.14    9.55
  -4   8  11  101.41    9.90
  -4   8  11  131.21   31.13
  -4   8  11  102.98    9.80
  -4  -8  10   -7.27    5.51
  -4   8  10    4.45    4.47
  -4  -8  10    5.56    3.94
  -4   8  10    0.94    4.63
  -4   8  10    7.56   12.98
   4   8 -10    1.89    3.86
  -4  -8  10    2.88   10.74
  -4  -8  10   12.33   13.62
  -4   8  10    0.63   16.71
  -4   8  10    8.20    5.11
  -4  -8   9   -5.33   11.48
  -4  -8   9    3.00   11.34
  -4   8   9    7.55   12.10
  -4   8   9   -3.44   13.32
  -4  -8   8  177.18   28.43
  -4   8   8  157.43   30.35
  -4   8   8  151.94   21.70
  -4  -8   7   31.42   15.14
  -4   8   7   25.53   12.17
  -4   8   7   48.36   11.62
  -4  -8   6   27.89   14.91
  -4   8   6   19.24    7.39
  -4   8   6   47.66   16.77
  -4  -8   5  546.75   44.17
  -4   8   5  514.80   35.29
  -4   8   5  511.18   44.48
  -4   8   4   19.22    6.02
  -4  -8   4   14.74   13.79
  -4   8   4   11.79   11.64
   4  -8  -4   27.51   11.56
  -4  -8   3   91.04   18.92
  -4   8   3  108.86   20.88
   4  -8  -3  114.25   19.59
  -4  -8   2    4.56   10.28
  -4   8   2   12.56    8.24
   4  -8  -2    1.81    9.05
  -4   8   1    9.65   11.07
[truncated: 1,718,254 more chars]
